# Supplementary material for: Unravelling the Transcriptome Profile of the Swine Respiratory Tract Mycoplasmas
Source: PLoS One. 2014 Oct 15;9(10):e110327. doi: 10.1371/journal.pone.0110327 (PMC4198240; doi:10.1371/journal.pone.0110327)
Supplement: Table S1 — Transcriptome mapping from Mycoplasma hyopneumoniae . (XLSX) [file pone.0110327.s003.xlsx]

## Sheet: Sheet2
Table S1. Transcriptome mapping from Mycoplasma hyopneumoniae.
Gene Name	Locus tag	Start	End	Strand	Pseudogene(Y/N)	Protein ID	Description	Reads Count (Bedtools)	Length	N	RPKM
rnpB	MHP0104	138212	138672	+	Y		RNAse P RNA	30423	461	412662	159921
	MHP0391	493036	493476	+	N	AAZ53760.1	cell division protein mraZ	28537	441	412662	156811
rRNA-16s	MHP7448_r3	901824	903360	-	N		16S ribosomal RNA	83054	1537	412662	130946
rRNA-23s	MHP7448_r2	898439	901340	-	N		23S ribosomal RNA	149073	2902	412662	124482
	MHP0392	493478	494368	+	N	AAZ53761.1	S-adenosyl-methyltransferase	33219	891	412662	90347.1
rRNA-16s	MHP0666	903352	903612	+	N	AAZ54028.2	hypothetical protein	5676	261	412662	52699.6
ftsZ	MHP0393	494399	495382	+	N	AAZ53762.2	cell division protein ftsZ	12076	984	412662	29739.5
MHPtRNA-Ser-3	MHP-t29	854470	854560	+	N		tRNA-Ser	946	91	412662	25191.6
	MHP0496	647538	653195	-	N	AAZ53862.1	putative p216 surface protein	25208	5658	412662	10796.4
MHPtRNA-Met-3	MHP-t6	111155	111231	-	N		tRNA-Met	292	77	412662	9189.62
MHPtRNA-Leu-3	MHP-t20	335816	335899	+	N		tRNA-Leu	310	84	412662	8943.1
MHPtRNA-Met-2	MHP-t5	111024	111099	-	N		tRNA-Met	250	76	412662	7971.35
MHPtRNA-Thr-1	MHP-t19	335704	335780	+	N		tRNA-Thr	244	77	412662	7679
	MHP0136	174946	176400	+	N	AAZ53510.2	hexosephosphate transport protein	3788	1455	412662	6308.88
MHPtRNA-Ser-1	MHP-t4	110929	111019	-	N		tRNA-Ser	207	91	412662	5512.32
MHPtRNA-Trp-1	MHP-t10	125050	125123	+	N		tRNA-Trp	165	74	412662	5403.28
MHPtRNA-Ala-1	MHP-t7	111236	111312	-	N		tRNA-Ala	153	77	412662	4815.11
MHPtRNA-Arg-2	MHP-t21	433120	433196	-	N		tRNA-Arg	120	77	412662	3776.56
pdhA	MHP0115	158335	159459	+	N	AAZ53490.1	pyruvate dehydrogenase E1-alpha subunit	1745	1125	412662	3758.79
ldh	MHP0137	176527	177474	+	N	AAZ53511.1	L-lactate dehydrogenase	1416	948	412662	3619.6
MHPtRNA-Tyr-1	MHP-t24	487656	487739	-	N		tRNA-Tyr	109	84	412662	3144.51
MHPtRNA-Gln-1	MHP-t23	487577	487651	-	N		tRNA-Gln	97	75	412662	3134.12
MHPtRNA-Met-1	MHP-t3	110803	110877	-	N		tRNA-Met	97	75	412662	3134.12
rpmA	MHP0132	172042	172296	+	N	AAZ53507.1	50S ribosomal protein L27	329	255	412662	3126.52
MHPtRNA-Val-1	MHP-t18	335624	335699	+	N		tRNA-Val	92	76	412662	2933.46
MHPtRNA-Pro-1	MHP-t8	111319	111395	-	N		tRNA-Pro	93	77	412662	2926.83
dnaK	MHP0067	87839	89641	+	N	AAZ53444.1	chaperone protein dnaK - heat shock protein 70	2113	1803	412662	2839.94
MHPtRNA-Asp-1	MHP-t2	110725	110800	-	N		tRNA-Asp	87	76	412662	2774.03
	MHP0377	476508	477560	-	N	AAZ53748.1	conserved hypothetical protein	1164	1053	412662	2678.74
rplU	MHP0131	171734	172033	+	N	AAZ53506.1	50S ribosomal protein L21	316	300	412662	2552.53
MHPtRNA-Asp-1	MHP0682	110763	111035	+	N	ABP01100.1	tRNA-Asp	262	273	412662	2325.65
MHPtRNA-Leu-2	MHP-t14	177735	177818	-	N		tRNA-Leu	76	84	412662	2192.5
pdhB	MHP0116	159459	160463	+	N	AAZ53491.1	pyruvate dehydrogenase	885	1005	412662	2133.94
	MHP0225	268939	270408	+	N	AAZ53599.1	methylmalonate-semialdehyde dehydrogenase	1232	1470	412662	2030.95
MHPtRNA-Glu-1	MHP-t17	335541	335616	+	N		tRNA-Glu	63	76	412662	2008.78
MHPtRNA-Phe-1	MHP-t1	110648	110723	-	N		tRNA-Phe	60	76	412662	1913.12
	MHP0488	636423	637031	-	N	AAZ53854.2	conserved hypothetical protein	474	609	412662	1886.11
MHPtRNA-Lys-1	MHP-t11	154336	154411	-	N		tRNA-Lys	57	76	412662	1817.47
iolC	MHP0226	270408	271424	+	N	AAZ53600.1	myo-inositol catabolism protein	733	1017	412662	1746.58
	MHP0411	517361	517708	-	N	AAZ53779.1	hypothetical protein	231	348	412662	1608.56
rpsJ	MHP0195	220229	220600	-	N	AAZ53569.1	30S ribosomal protein S10	240	372	412662	1563.41
sgaT	MHP0376	474640	476409	-	N	AAZ53747.1	transport protein sgaT	1061	1770	412662	1452.61
rpsD	MHP0576	765255	765872	+	N	AAZ53939.1	30S ribosomal protein S4	359	618	412662	1407.7
tpx	MHP0096	125264	125755	+	N	AAZ53473.2	thiol peroxidase	279	492	412662	1374.18
	MHP0721	764926	765174	-	N	ABP01136.1	hypothetical protein	141	249	412662	1372.22
	MHP0713	678764	679156	-	N	ABP01128.1	conserved hypothetical protein	218	393	412662	1344.22
iolB	MHP0227	271408	272214	+	N	AAZ53601.2	myo-inositol catabolism protein	433	807	412662	1300.23
efp	MHP0427	540785	541342	+	N	AAZ53795.1	elongation factor EF-P	298	558	412662	1294.16
apt	MHP0114	157629	158144	+	N	AAZ53489.2	adenine phosphoribosyltransferase	272	516	412662	1277.39
truB	MHP0276	335953	336795	+	N	AAZ53650.1	tRNA pseudouridine synthase B	402	843	412662	1155.59
MHPtRNA-Asn-1	MHP0690	335489	335713	+	N	ABP01105.1	hypothetical protein	107	225	412662	1152.41
	MHP0656	876573	878456	+	N	AAZ54018.1	prolipoprotein p65	879	1884	412662	1130.61
rRNA-5s	MHP7448_r1	799477	799662	+	N		5S ribosomal RNA	86	186	412662	1120.45
fruA	MHP0492	642021	644003	+	N	AAZ53858.1	PTS system%2C fructose-specific IIABC component	888	1983	412662	1085.16
	MHP0072	93376	93606	+	N	AAZ53449.1	conserved hypothetical protein	96	231	412662	1007.08
MHPtRNA-Arg-1	MHP-t9	111477	111553	-	N		tRNA-Arg	31	77	412662	975.611
rplC	MHP0194	219535	220227	-	N	AAZ53568.1	50S ribosomal protein L3	275	693	412662	961.623
rplK	MHP0460	602637	603086	-	N	AAZ53827.1	50S ribosomal protein L11	178	450	412662	958.546
iolB	MHP0228	272204	273223	+	N	AAZ53602.2	myo-inositol 2-dehydrogenase	389	1020	412662	924.177
asnS	MHP0401	503764	505113	+	N	AAZ53770.1	asparaginyl-tRNA synthetase	506	1350	412662	908.285
	MHP0347	432435	432725	+	N	AAZ53718.1	hypothetical protein	109	291	412662	907.693
rpsP	MHP0286	345687	345953	-	N	AAZ53660.1	30S ribosomal protein S16	92	267	412662	834.992
	MHP0513	680272	681531	+	N	AAZ53879.1	46K surface antigen precursor	405	1260	412662	778.915
himA	MHP0071	93083	93373	+	N	AAZ53448.1	bacterial nucleoid DNA-binding protein	92	291	412662	766.126
rplJ	MHP0619	825913	826464	-	N	AAZ53982.1	50S ribosomal protein L10	173	552	412662	759.473
MHPtRNA-Leu-1	MHP-t12	154415	154500	-	N		tRNA-Leu	26	86	412662	732.623
gatC	MHP0027	33432	33725	+	N	AAZ53404.2	Asp-tRNAAsn%2FGlu-tRNAGln amidotransferase C subunit	84	294	412662	692.369
MHPtRNA-Trp-2	MHP-t15	185763	185837	-	N		tRNA-Trp	21	75	412662	678.521
rpmI	MHP0124	166018	166212	-	N	AAZ53499.2	50s ribosomal protein L35	51	195	412662	633.784
pth	MHP0204	232574	233128	+	N	AAZ53578.1	peptidyl-tRNA hydrolase	145	555	412662	633.112
	MHP0512	679137	679883	-	N	AAZ53878.2	hypothetical protein	189	747	412662	613.122
iolD	MHP0229	273223	275193	+	N	AAZ53603.1	myo-inositol catabolism protein	487	1971	412662	598.753
	MHP0493	644006	644284	+	N	AAZ53859.1	hypothetical protein	68	279	412662	590.623
mgtE	MHP0487	634953	636413	-	N	AAZ53853.2	putative MG2%2B transport protein	338	1461	412662	560.624
	MHP0494	644287	645219	+	N	AAZ53860.2	mannose-6-phosphate isomerase	204	933	412662	529.851
eno	MHP0250	304428	305786	+	N	AAZ53624.1	enolase	283	1359	412662	504.629
scr	MHP0134	173514	173595	+	Y		\N	17	82	412662	502.39
	MHP0336	415468	415914	-	N	AAZ53708.2	hypothetical protein	92	447	412662	498.753
greA	MHP0668	904563	905045	+	N	AAZ54030.1	transcription elongation factor	98	483	412662	491.682
MHPtRNA-Asn-1	MHP-t16	335463	335537	+	N		tRNA-Asn	15	75	412662	484.658
MHPtRNA-Cys-1	MHP-t22	433206	433280	-	N		tRNA-Cys	15	75	412662	484.658
rplO	MHP0176	210774	211217	-	N	AAZ53550.2	50S ribosomal protein L15	88	444	412662	480.292
rpmE	MHP0456	600310	600531	+	N	AAZ53823.1	50S ribosomal protein L31	44	222	412662	480.292
MHPtRNA-Thr-2	MHP-t25	588499	588574	-	N		tRNA-Thr	15	76	412662	478.281
	MHP0198	221969	225238	+	N	AAZ53572.1	protein P97 - copy 1	619	3270	412662	458.721
rpmG	MHP0658	881716	881868	+	N	AAZ54020.1	50S ribosomal protein L33	28	153	412662	443.478
oppB-1	MHP0212	243270	244370	+	N	AAZ53586.1	oligopeptide ABC transporter system permease	197	1101	412662	433.595
rpmB	MHP0122	165369	165563	-	N	AAZ53497.1	50S ribosomal protein L28	34	195	412662	422.522
	MHP0602	800536	801339	+	N	AAZ53965.2	conserved hypothetical protein	140	804	412662	421.966
	MHP0461	603716	604564	+	N	AAZ53828.1	hypothetical protein	147	849	412662	419.58
	MHP0335	414258	414905	+	N	AAZ53707.1	conserved hypothetical protein	108	648	412662	403.882
	MHP0601	799683	800546	+	N	AAZ53964.2	conserved hypothetical protein	139	864	412662	389.858
	MHP0630	846030	848174	-	N	AAZ53992.2	5%27-nucleotidase precursor	341	2145	412662	385.241
MHPtRNA-Ile-1	MHP-t30	871588	871664	-	N		tRNA-Ile	12	77	412662	377.656
rplT	MHP0123	165619	165972	-	N	AAZ53498.1	50S ribosomal protein L20	55	354	412662	376.5
	MHP0530	707575	708036	-	N	AAZ53896.2	hypothetical protein	71	462	412662	372.41
	MHP0714	724272	724532	+	N	ABP01129.1	hypothetical protein	40	261	412662	371.386
rplL	MHP0618	825536	825901	-	N	AAZ53981.1	50S ribosomal protein L7%2FL12	56	366	412662	370.777
rplA	MHP0459	601940	602635	-	N	AAZ53826.1	50S ribosomal protein L1	106	696	412662	369.064
infC	MHP0125	166205	166858	-	N	AAZ53500.2	translation initiation factor IF-3	93	654	412662	344.596
iolE	MHP0230	275193	276095	+	N	AAZ53604.2	myo-inositol catabolism protein	127	903	412662	340.817
trmD	MHP0285	344982	345665	-	N	AAZ53659.1	tRNA %28guanine-N1%29-methyltransferase	96	684	412662	340.111
	MHP0497	653322	657584	-	N	AAZ53863.1	p76 membrane protein precursor	586	4263	412662	333.11
	MHP0203	232112	232540	+	N	AAZ53577.1	hypothetical protein	58	429	412662	327.624
rpsB	MHP0055	66449	67405	+	N	AAZ53432.2	30S ribosomal protein S2	125	957	412662	316.522
pfkA	MHP0111	153306	154274	-	N	AAZ53486.1	6-phosphofructokinase	126	969	412662	315.103
	MHP0333	412079	412711	-	N	AAZ53705.1	lipoprotein	81	633	412662	310.089
adk	MHP0174	208669	209307	-	N	AAZ53548.1	adenylate kinase	81	639	412662	307.178
	MHP0394	495611	496624	+	N	AAZ53763.1	conserved hypothetical protein	127	1014	412662	303.509
	MHP0489	637266	639914	-	N	AAZ53855.1	hypothetical protein	322	2649	412662	294.564
rplD	MHP0193	218898	219542	-	N	AAZ53567.2	50S ribosomal protein L4	76	645	412662	285.535
	MHP0486	634147	634842	-	N	AAZ53852.2	hypothetical protein	82	696	412662	285.503
upp	MHP0526	702648	703262	-	N	AAZ53892.1	uracil phosphoribosyltransferase	72	615	412662	283.702
	MHP0117	161295	162122	+	N	AAZ53492.1	conserved hypothetical protein	96	828	412662	280.961
	MHP0129	169802	170872	-	N	AAZ53504.1	aminopeptidase	124	1071	412662	280.568
rpsL	MHP0077	99358	99777	-	N	AAZ53454.1	30S ribosomal protein S12	48	420	412662	276.948
rpmG-1	MHP0638	857708	857848	-	N	AAZ54000.1	50S ribosomal protein L33	16	141	412662	274.983
rpsI	MHP0650	871735	872133	-	N	AAZ54012.1	30S ribosomal protein S9	45	399	412662	273.303
	MHP0373	470288	473233	-	N	AAZ53744.1	conserved hypothetical protein	328	2946	412662	269.803
glyA	MHP0224	267185	268441	-	N	AAZ53598.1	glycine hydroxymethyltransferase	138	1257	412662	266.041
tig	MHP0149	189404	190732	+	N	AAZ53523.2	trigger factor	143	1329	412662	260.745
	MHP0344	428201	429214	-	N	AAZ53715.1	hypothetical protein	107	1014	412662	255.712
	MHP0357	446273	447850	+	N	AAZ53728.1	amino acid permease	165	1578	412662	253.386
nadE	MHP0473	619644	620384	+	N	AAZ53840.1	NH%283%29-dependent NAD%2B synthetase	76	741	412662	248.543
mglA	MHP0231	276191	277636	+	N	AAZ53605.2	ribose ABC transport ATP-binding protein	147	1446	412662	246.351
sgaH	MHP0438	553682	554350	-	N	AAZ53806.1	3-hexulose-6-phosphate synthase	67	669	412662	242.691
	MHP0439	554663	556873	-	N	AAZ53807.2	conserved hypothetical protein	221	2211	412662	242.219
	MHP0449	586887	587483	-	N	AAZ53816.2	GTP-binding protein	58	597	412662	235.429
	MHP0108	145548	148706	-	N	AAZ53483.1	protein P97 - copy 2	306	3159	412662	234.735
	MHP0263	315912	316730	+	N	AAZ53637.1	ABC transporter ATP-binding protein	79	819	412662	233.748
sgaE	MHP0436	552105	552827	-	N	AAZ53804.1	sugar isomerase SgaE	69	723	412662	231.268
	MHP0277	336809	337618	+	N	AAZ53651.2	conserved hypothetical protein	76	810	412662	227.37
pdhC	MHP0506	671452	672369	+	N	AAZ53872.1	dihydrolipoamide acetyltransferase	86	918	412662	227.019
obg	MHP0041	54323	55582	+	N	AAZ53418.1	GTP-binding protein Obg	118	1260	412662	226.943
napA	MHP0457	600549	600986	+	N	AAZ53824.2	neutrophil activating factor	41	438	412662	226.838
lepA	MHP0073	93607	95403	+	N	AAZ53450.1	GTP-binding protein LepA	163	1797	412662	219.809
rplM	MHP0651	872137	872571	-	N	AAZ54013.1	50S ribosomal protein L13	38	435	412662	211.69
gatA	MHP0028	33718	35037	+	N	AAZ53405.2	glutamyl-tRNA amidotransferase subunit A	115	1320	412662	211.12
	MHP0279	338452	339267	-	N	AAZ53653.2	transcriptional regulator	71	816	412662	210.85
hrcA	MHP0010	11302	12309	+	N	AAZ53387.1	heat-inducible transcription repressor	87	1008	412662	209.153
rplW	MHP0192	218391	218894	-	N	AAZ53566.1	50S ribosomal protein L23	43	504	412662	206.749
	MHP0443	560805	562643	-	N	AAZ53810.2	hypothetical protein	155	1839	412662	204.247
oppC-1	MHP0213	244370	245335	+	N	AAZ53587.2	oligopeptide transport system permease protein	81	966	412662	203.195
atpB	MHP0047	59315	60043	+	N	AAZ53424.2	ATP synthase A chain	60	729	412662	199.448
tufA	MHP0523	697660	698868	-	N	AAZ53889.1	elongation factor EF-Tu	98	1209	412662	196.429
licA	MHP0040	53512	54321	+	N	AAZ53417.2	PTS system%2C lichenan-specific IIA component	65	810	412662	194.462
sgaU	MHP0437	552817	553707	-	N	AAZ53805.2	hexulose-6-phosphate isomerase	70	891	412662	190.382
cdd	MHP0157	196073	196468	-	N	AAZ53531.1	cytidine deaminase	31	396	412662	189.702
tpiA	MHP0102	136997	137725	+	N	AAZ53479.1	triosephosphate isomerase	57	729	412662	189.475
nadE	MHP0474	620384	621112	+	N	AAZ53841.1	conserved hypothetical protein	57	729	412662	189.475
	MHP0025	31666	32469	-	N	AAZ53402.2	hypothetical protein	62	804	412662	186.871
map	MHP0173	207926	208678	-	N	AAZ53547.1	methionine aminopeptidase	55	753	412662	177
cdd	MHP0158	196468	196920	-	N	AAZ53532.1	conserved hypothetical protein	33	453	412662	176.531
	MHP0448	586350	586613	+	N	AAZ53815.1	hypothetical protein	19	264	412662	174.403
	MHP0042	55667	56038	+	N	AAZ53419.2	hypothetical protein	26	372	412662	169.37
ftsH	MHP0206	234039	236186	+	N	AAZ53580.2	cell division protein	146	2148	412662	164.712
MHPtRNA-Gly-1	MHP-t28	808540	808613	+	N		tRNA-Gly	5	74	412662	163.736
pepA	MHP0464	607973	609352	-	N	AAZ53831.2	leucyl aminopeptidase	93	1380	412662	163.309
tkt	MHP0428	541381	543228	+	N	AAZ53796.1	transketolase	124	1848	412662	162.602
dnaJ	MHP0068	89858	90982	+	N	AAZ53445.1	heat shock protein DnaJ	75	1125	412662	161.553
	MHP0661	884710	886272	+	N	AAZ54023.2	conserved hypothetical protein	104	1563	412662	161.243
	MHP0441	558001	558888	+	N	AAZ53809.2	hypothetical protein	59	888	412662	161.007
nusG	MHP0637	856879	857451	-	N	AAZ53999.1	transcription antitermination protein	38	573	412662	160.707
	MHP0395	496614	497384	+	N	AAZ53764.2	DNA methylase	51	771	412662	160.295
rpsS	MHP0190	217150	217422	-	N	AAZ53564.1	30S ribosomal protein S19	18	273	412662	159.777
MHPtRNA-His-1	MHP-t13	160588	160663	-	N		tRNA-His	5	76	412662	159.427
pepP	MHP0659	881870	882907	+	N	AAZ54021.1	XAA-PRO aminopeptidase	68	1038	412662	158.751
trpS	MHP0590	783353	784336	-	N	AAZ53953.2	tryptophanyl-tRNA synthetase	64	984	412662	157.612
rpsF	MHP0296	356725	357450	-	N	AAZ53669.1	30S ribosomal protein S6	46	726	412662	153.542
	MHP0466	610125	610904	-	N	AAZ53833.2	hypothetical protein	48	780	412662	149.126
	MHP0348	433349	434185	-	N	AAZ53719.2	hypothetical protein	51	837	412662	147.656
	MHP0447	585558	585773	+	N	AAZ53814.2	hypothetical protein	13	216	412662	145.846
lgt	MHP0097	126284	127270	+	N	AAZ53474.1	prolipoprotein diacylglyceryl transferase	59	987	412662	144.857
pta	MHP0509	675686	676639	-	N	AAZ53875.1	phosphate acetyltransferase	56	954	412662	142.248
	MHP0128	169480	169773	+	N	AAZ53503.1	hypothetical protein	17	294	412662	140.122
	MHP0118	162131	162880	+	N	AAZ53493.1	hypothetical protein	43	750	412662	138.935
pheS	MHP0273	332240	332920	+	N	AAZ53647.2	phenylalanyl-tRNA synthetase alpha chain	39	681	412662	138.779
infA	MHP0172	207698	207925	-	N	AAZ53546.2	translation initiation factor IF-1	13	228	412662	138.17
rplB	MHP0191	217422	218270	-	N	AAZ53565.1	50S ribosomal protein L2	47	849	412662	134.152
frr	MHP0534	714895	715455	-	N	AAZ53900.2	ribosome recycling factor	31	561	412662	133.907
	MHP0525	701950	702645	-	N	AAZ53891.1	conserved hypothetical protein	38	696	412662	132.306
deoD	MHP0084	105973	106671	-	N	AAZ53461.1	purine-nucleoside phosphorylase	38	699	412662	131.738
ksgA	MHP0652	872713	873492	-	N	AAZ54014.2	dimethyladenosine transferase	42	780	412662	130.485
ppa	MHP0603	801390	801947	+	N	AAZ53966.1	inorganic pyrophosphatase	30	558	412662	130.284
MHPtRNA-Ser-2	MHP-t27	603398	603490	-	N		tRNA-Ser	5	93	412662	130.284
	MHP0543	724834	725094	+	N	AAZ53909.1	hypothetical protein	14	261	412662	129.985
	MHP0450	587625	588422	-	N	AAZ53817.2	conserved hypothetical protein	42	798	412662	127.542
	MHP0138	177734	180721	+	N	AAZ53512.2	conserved hypothetical protein	157	2988	412662	127.328
pmsR	MHP0529	707063	707500	-	N	AAZ53895.1	peptide methionine sulfoxide reductase	23	438	412662	127.25
	MHP0278	337620	338465	+	N	AAZ53652.1	conserved hypothetical protein	44	846	412662	126.034
greA	MHP0669	905045	906607	+	N	AAZ54031.2	conserved hypothetical protein	81	1563	412662	125.583
secY	MHP0175	209353	210774	-	N	AAZ53549.1	preprotein translocase SecY subunit	73	1422	412662	124.402
tdk	MHP0608	807917	808471	+	N	AAZ53971.1	thymidine kinase	28	555	412662	122.256
rplS	MHP0284	344564	344929	-	N	AAZ53658.1	50S ribosomal protein L19	18	366	412662	119.178
rpsG	MHP0076	98835	99305	-	N	AAZ53453.1	30S ribosomal protein S7	23	471	412662	118.335
rpsO	MHP0103	137844	138110	+	N	AAZ53480.1	30S ribosomal protein S15	13	267	412662	117.988
	MHP0429	543401	544297	+	N	AAZ53797.2	hypothetical protein	43	897	412662	116.167
pdhD	MHP0507	672369	674249	+	N	AAZ53873.1	dihydrolipoamide dehydrogenase	90	1881	412662	115.947
	MHP0289	347729	348877	+	N	AAZ53663.2	hypothetical protein	53	1149	412662	111.779
	MHP0485	633299	634102	+	N	AAZ53851.1	conserved hypothetical protein	37	804	412662	111.52
	MHP0233	277649	279463	+	N	AAZ53607.2	putative ribose ABC transporter	83	1815	412662	110.817
	MHP0135	173630	174733	+	N	AAZ53509.2	hypothetical protein	50	1104	412662	109.75
rpsT	MHP0245	294058	294330	+	N	AAZ53619.1	30S ribosomal protein S20	12	273	412662	106.518
nusA	MHP0722	777339	777566	-	N	ABP01137.1	conserved hypothetical protein	10	228	412662	106.285
	MHP0663	890392	894372	-	N	AAZ54025.1	adhesin like-protein P146	173	3981	412662	105.308
	MHP0360	450873	452138	+	N	AAZ53731.1	P37-like ABC transporter substrate-binding lipoprotein	54	1266	412662	103.363
transposase%2C degenerated	MHP0343	427468	427608	+	Y		\N	6	141	412662	103.119
pth	MHP0205	233106	233999	+	N	AAZ53579.2	conserved hypothetical protein	38	894	412662	103.003
proS	MHP0385	486093	487532	-	N	AAZ53756.1	prolyl-tRNA synthetase	61	1440	412662	102.653
rbsB	MHP0234	279486	280691	+	N	AAZ53608.1	periplasmic sugar-binding protein	51	1206	412662	102.477
hit	MHP0354	442435	442767	+	N	AAZ53725.1	HIT-like protein	14	333	412662	101.88
lysS	MHP0207	236300	237775	+	N	AAZ53581.2	lysyl-tRNA synthetase	62	1476	412662	101.791
	MHP0244	293462	293917	+	N	AAZ53618.1	conserved hypothetical protein	19	456	412662	100.97
grpE	MHP0011	12312	13058	+	N	AAZ53388.2	heat shock protein	31	747	412662	100.565
pyrG	MHP0280	339786	341390	+	N	AAZ53654.2	CTP synthase	66	1605	412662	99.6493
serS	MHP0251	305795	307036	+	N	AAZ53625.2	seryl-tRNA synthetase	51	1242	412662	99.5071
prsA	MHP0654	874816	875808	+	N	AAZ54016.2	ribose-phosphate pyrophosphokinase	40	993	412662	97.6149
	MHP0378	477746	479560	-	N	AAZ53749.1	lipoprotein	73	1815	412662	97.4657
	MHP0337	416420	417217	+	N	AAZ53709.1	hypothetical protein	32	798	412662	97.1746
	MHP0465	609496	610101	-	N	AAZ53832.1	methlytransferase	24	606	412662	95.9719
	MHP0384	485694	486026	-	N	AAZ53755.1	thioredoxin	13	333	412662	94.6029
rplP	MHP0187	215429	215839	-	N	AAZ53561.1	50S ribosomal protein L16	16	411	412662	94.3374
	MHP0402	505193	505768	+	N	AAZ53771.2	hypothetical protein	22	576	412662	92.5562
trxB	MHP0098	127407	128324	+	N	AAZ53475.1	thioredoxin reductase	35	918	412662	92.3913
rpoB	MHP0617	821667	825329	-	N	AAZ53980.1	DNA-directed RNA polymerase beta subunit	138	3663	412662	91.2951
	MHP0120	163662	164534	+	N	AAZ53495.1	conserved hypothetical protein	32	873	412662	88.8262
pyrH	MHP0535	715459	716169	-	N	AAZ53901.1	uridylate kinase	26	711	412662	88.6154
	MHP0399	500738	501265	-	N	AAZ53768.2	hypothetical protein	19	528	412662	87.2017
rplV	MHP0189	216525	217136	-	N	AAZ53563.2	50S ribosomal protein L22	22	612	412662	87.1118
	MHP0484	631436	632977	-	N	AAZ53850.2	hypothetical protein	55	1542	412662	86.4338
	MHP0009	9195	11216	+	N	AAZ53386.2	conserved hypothetical protein	72	2022	412662	86.2893
	MHP0270	325089	325427	+	N	AAZ53644.2	nuclease%2C lipoprotein	12	339	412662	85.7802
MHPtRNA-Leu-4	MHP-t26	603308	603392	-	N		tRNA-Leu	3	85	412662	85.5279
tsf	MHP0056	67430	68341	+	N	AAZ53433.1	elongation factor EF-Ts	32	912	412662	85.0277
fusA	MHP0075	96738	98822	-	N	AAZ53452.2	elongation factor EF-G	72	2085	412662	83.682
	MHP0235	280714	281757	+	N	AAZ53609.1	myo-inositol 2-dehydrogenase	36	1044	412662	83.5617
	MHP0264	316703	317605	+	N	AAZ53638.1	ABC transporter ATP-binding protein	31	903	412662	83.1916
	MHP0680	50516	50749	-	N	ABP01098.1	hypothetical protein	8	234	412662	82.8475
era	MHP0156	195185	196066	-	N	AAZ53530.1	GTP-binding protein	29	882	412662	79.6774
	MHP0662	886722	890363	-	N	AAZ54024.2	hypothetical protein	119	3642	412662	79.1795
ackA	MHP0508	674478	675686	-	N	AAZ53874.1	acetate kinase	39	1209	412662	78.1707
pdhD-1	MHP0571	758738	760102	-	N	AAZ53934.1	dihydrolipoamide dehydrogenase	44	1365	412662	78.1134
rpsC	MHP0188	215842	216525	-	N	AAZ53562.2	30S ribosomal protein S3	22	684	412662	77.9421
topA	MHP0283	342649	344559	-	N	AAZ53657.2	DNA topoisomerase I	61	1911	412662	77.3526
lon	MHP0524	699167	701779	-	N	AAZ53890.2	heat shock ATP-dependent protease	83	2613	412662	76.974
rluD	MHP0458	600964	601878	+	N	AAZ53825.2	ribosomal large subunit pseudouridine synthase D	29	915	412662	76.8037
gcp	MHP0635	853418	854386	-	N	AAZ53997.1	O-sialoglycoprotein endopeptidase	30	969	412662	75.0245
nrdI	MHP0222	262955	263407	-	N	AAZ53596.1	ribonucleoprotein NrdI	14	453	412662	74.892
	MHP0607	806947	807858	+	N	AAZ53970.2	sugar ABC transporter permease protein	28	912	412662	74.3993
	MHP0470	614782	616563	-	N	AAZ53837.1	conserved hypothetical protein	54	1782	412662	73.4331
	MHP0597	792171	793856	+	N	AAZ53960.2	hypothetical protein	51	1686	412662	73.3024
gap	MHP0035	45190	46200	+	N	AAZ53412.1	glyceraldehyde 3-phosphate dehydrogenase	30	1011	412662	71.9077
	MHP0085	106760	107200	-	N	AAZ53462.2	hypothetical protein	13	441	412662	71.4349
	MHP0144	185001	185756	+	N	AAZ53518.2	putative tRNA%2FrRNA methyltransferase	22	756	412662	70.519
lip2	MHP0133	172554	173378	-	N	AAZ53508.2	lipase-esterase	24	825	412662	70.4957
	MHP0081	101560	102906	+	N	AAZ53458.1	amino acid permease	39	1347	412662	70.1621
nusA	MHP0586	775502	777346	-	N	AAZ53949.2	N-utilization substance protein A	53	1845	412662	69.6121
putative type III restriction-modification system: methylase	MHP0410	515344	517006	-	Y		\N	47	1663	412662	68.4875
	MHP0477	622868	623788	-	N	AAZ53844.1	conserved hypothetical protein	26	921	412662	68.4099
	MHP0093	122229	122618	-	N	AAZ53470.1	hypothetical protein	11	390	412662	68.3492
	MHP0452	589893	590789	-	N	AAZ53819.2	ABC transporter ATP-binding protein	25	897	412662	67.5388
rplX	MHP0183	214078	214401	-	N	AAZ53557.1	50S ribosomal protein L24	9	324	412662	67.3136
	MHP0321	395954	396205	+	N	AAZ53693.2	conserved hypothetical protein	7	252	412662	67.3136
	MHP0691	371830	372081	-	N	ABP01106.1	hypothetical protein	7	252	412662	67.3136
rpiB	MHP0577	765986	766420	+	N	AAZ53940.1	ribose 5-phosphate isomerase B	12	435	412662	66.8494
	MHP0511	677776	678576	-	N	AAZ53877.2	conserved hypothetical protein	22	801	412662	66.5573
nagB	MHP0575	764123	764887	-	N	AAZ53938.1	glucosamine-6-phosphate isomerase	21	765	412662	66.5217
rpmC	MHP0186	215056	215421	-	N	AAZ53560.2	50S ribosomal protein L29	10	366	412662	66.2101
	MHP0043	56042	57250	+	N	AAZ53420.1	hypothetical protein	33	1209	412662	66.1444
	MHP0298	359383	360225	-	N	AAZ53671.2	hypothetical protein	23	843	412662	66.1159
	MHP0044	57345	57677	+	N	AAZ53421.2	hypothetical protein	9	333	412662	65.4943
oppD	MHP0214	245337	246749	+	N	AAZ53588.2	oligopeptide ABC transporter ATP-binding protein	38	1413	412662	65.1699
	MHP0554	739677	740132	-	N	AAZ53920.2	PTS system enzyme IIA component	12	456	412662	63.7708
	MHP0538	718264	719100	-	N	AAZ53904.2	conserved hypothetical protein	22	837	412662	63.6946
	MHP0667	903908	904522	+	N	AAZ54029.1	hypothetical protein	16	615	412662	63.045
ptsH	MHP0609	808710	808979	+	N	AAZ53972.1	phosphocarrier protein HPr	7	270	412662	62.8261
	MHP0355	442822	444486	-	N	AAZ53726.2	hypothetical protein	43	1665	412662	62.5835
gyrA	MHP0528	704461	707022	+	N	AAZ53894.2	DNA gyrase subunit A	65	2562	412662	61.4808
deoA	MHP0083	104685	105968	-	N	AAZ53460.1	thymidine phosphorylase	32	1284	412662	60.3935
cmk	MHP0069	91041	91730	+	N	AAZ53446.1	cytidylate kinase	17	690	412662	59.7043
glpD	MHP0588	779974	781137	-	N	AAZ53951.2	glycerol-3-phosphate dehydrogenase	28	1164	412662	58.2922
xylF	MHP0604	802201	803556	+	N	AAZ53967.2	ABC transporter xylose-binding lipoprotein	32	1356	412662	57.1868
	MHP0113	156006	157616	+	N	AAZ53488.1	amino acid permease	38	1611	412662	57.1602
	MHP0420	532570	533121	-	N	AAZ53788.1	single-strand binding protein	13	552	412662	57.0703
	MHP0612	812609	814696	-	N	AAZ53975.2	hypothetical protein	49	2088	412662	56.8684
	MHP0372	467402	470275	-	N	AAZ53743.1	Lppt protein	67	2874	412662	56.4929
	MHP0087	111604	112422	+	N	AAZ53464.1	GTP-binding protein	19	819	412662	56.218
atpE	MHP0048	60071	60376	+	N	AAZ53425.1	ATP synthase C chain	7	306	412662	55.4348
smpB	MHP0269	324364	324801	+	N	AAZ53643.1	SsrA-binding protein	10	438	412662	55.3263
	MHP0689	285474	285737	+	N	ABP01104.1	hypothetical protein	6	264	412662	55.0748
	MHP0353	440805	442403	+	N	AAZ53724.1	P60-like lipoprotein	36	1599	412662	54.5581
nrdF	MHP0223	263409	264353	-	N	AAZ53597.2	ribonucleoside-diphosphate reductase beta chain	21	945	412662	53.8509
	MHP0712	584450	584674	+	N	ABP01127.1	hypothetical protein	5	225	412662	53.8509
clpB	MHP0101	134736	136814	-	N	AAZ53478.2	ATP-dependent protease binding protein	46	2079	412662	53.6178
	MHP0328	404312	405220	+	N	AAZ53700.1	hypothetical protein	20	909	412662	53.3177
rplN	MHP0184	214406	214774	-	N	AAZ53558.1	50S ribosomal protein L14	8	369	412662	52.5375
pulA	MHP0587	777873	779873	+	N	AAZ53950.2	pullulanase	43	2001	412662	52.0747
	MHP0107	142684	145527	-	N	AAZ53482.1	protein P102 - copy 2	60	2844	412662	51.1243
	MHP0074	95474	96421	+	N	AAZ53451.2	hypothetical protein	20	948	412662	51.1243
	MHP0022	25965	26786	-	N	AAZ53399.2	hypothetical protein	17	822	412662	50.1167
	MHP0061	75035	75808	+	N	AAZ53438.1	conserved hypothetical protein	16	774	412662	50.0939
	MHP0352	438684	440789	+	N	AAZ53723.2	hypothetical protein	43	2106	412662	49.4784
rplF	MHP0179	212350	212889	-	N	AAZ53553.1	50S ribosomal protein L6	11	540	412662	49.3633
rpsH	MHP0180	212896	213291	-	N	AAZ53554.1	30S ribosomal protein S8	8	396	412662	48.9554
rpmF	MHP0275	335146	335343	+	N	AAZ53649.1	50S ribosomal protein L32	4	198	412662	48.9554
rpsK	MHP0169	206574	206978	-	N	AAZ53543.1	30S ribosomal protein S11	8	405	412662	47.8675
xylH	MHP0515	683196	684446	+	N	AAZ53881.1	xylose ABC transporter permease protein	24	1251	412662	46.49
ktrB	MHP0546	727584	729068	+	N	AAZ53912.1	potassium uptake protein	28	1485	412662	45.6917
	MHP0299	360345	361097	+	N	AAZ53672.1	hypothetical protein	14	753	412662	45.0545
	MHP0462	604732	605109	+	N	AAZ53829.2	hypothetical protein	7	378	412662	44.8758
secD	MHP0241	287718	290315	+	N	AAZ53615.1	protein-export membrane protein	48	2598	412662	44.7721
	MHP0703	569158	569430	+	N	ABP01118.1	hypothetical protein	5	273	412662	44.3826
metS	MHP0396	497377	498918	+	N	AAZ53765.1	methionyl-tRNA synthetase	28	1542	412662	44.0027
pheT	MHP0274	332931	335087	+	N	AAZ53648.1	phenylalanyl-tRNA synthetase beta chain	39	2157	412662	43.8147
gidB	MHP0655	875831	876439	+	N	AAZ54017.1	glucose inhibited division protein B	11	609	412662	43.7704
	MHP0239	285711	286211	-	N	AAZ53613.2	hypothetical protein	9	501	412662	43.5322
ssb	MHP0295	356147	356707	-	N	AAZ53668.1	single-strand binding protein	10	561	412662	43.1959
	MHP0121	164587	165204	+	N	AAZ53496.2	hypothetical protein	11	618	412662	43.133
	MHP0257	312217	312498	+	N	AAZ53631.2	conserved hypothetical protein	5	282	412662	42.9661
pcrA	MHP0403	505770	508031	+	N	AAZ53772.2	ATP-dependent helicase PcrA	40	2262	412662	42.8522
rpoC	MHP0616	817372	821610	-	N	AAZ53979.1	DNA-directed RNA polymerase subunit beta	74	4239	412662	42.3033
	MHP0620	826840	829338	+	N	AAZ53983.2	conserved hypothetical protein	43	2499	412662	41.6973
recR	MHP0258	312501	313085	+	N	AAZ53632.1	recombination protein recR	10	585	412662	41.4238
	MHP0435	551225	552121	-	N	AAZ53803.2	conserved hypothetical protein	15	897	412662	40.5233
	MHP0390	490885	492264	-	N	AAZ53759.1	hypothetical protein	23	1380	412662	40.3882
trmE	MHP0209	238596	239924	-	N	AAZ53583.1	tRNA modification GTPase ThdF%2FTrmE	22	1329	412662	40.1147
rplE	MHP0182	213529	214074	-	N	AAZ53556.2	50S ribosomal protein L5	9	546	412662	39.9444
	MHP0197	221129	221557	+	N	AAZ53571.1	conserved hypothetical protein	7	429	412662	39.5409
pgiB	MHP0531	708096	709385	-	N	AAZ53897.1	glucose-6-phosphate isomerase	21	1290	412662	39.4489
rpsN	MHP0181	213297	213482	-	N	AAZ53555.1	30S ribosomal protein S14	3	186	412662	39.0853
	MHP0500	660768	661823	-	N	AAZ53866.2	conserved hypothetical protein	17	1056	412662	39.0113
nox	MHP0082	103121	104503	+	N	AAZ53459.1	NADH oxidase	22	1383	412662	38.5484
	MHP0440	556944	557825	-	N	AAZ53808.2	hypothetical protein	14	882	412662	38.4649
	MHP0030	36667	37170	+	N	AAZ53407.2	hypothetical protein	8	504	412662	38.4649
ktrA	MHP0545	726591	727286	-	N	AAZ53911.1	potassium uptake protein	11	696	412662	38.2991
valS	MHP0672	909590	912058	+	N	AAZ54034.1	valyl-tRNA synthetase	39	2469	412662	38.278
	MHP0265	317595	318557	+	N	AAZ53639.1	ABC TRANSPORTER PERMEASE PROTEIN	15	963	412662	37.746
	MHP0567	755876	756325	-	N	AAZ53931.1	hypothetical protein	7	450	412662	37.6956
secA	MHP0086	107386	110238	-	N	AAZ53463.1	preprotein translocase SecA subunit	44	2853	412662	37.3729
	MHP0322	396233	396427	-	N	AAZ53694.2	putative transposase	3	195	412662	37.2814
	MHP0095	124306	124893	-	N	AAZ53472.1	conserved hypothetical protein	9	588	412662	37.0912
oppB	MHP0505	667597	670413	-	N	AAZ53871.1	lipoprotein	43	2817	412662	36.9902
nrdE	MHP0221	260738	262900	-	N	AAZ53595.2	ribonucleoside-diphosphate reductase alpha chain	33	2163	412662	36.9711
	MHP0143	184487	185011	+	N	AAZ53517.2	tRNA%2FrRNA methyltransferase	8	525	412662	36.9263
	MHP0318	393209	394204	+	N	AAZ53690.2	hypothetical protein	15	996	412662	36.4953
	MHP0649	870684	871547	+	N	AAZ54011.1	conserved hypothetical protein	13	864	412662	36.4616
	MHP0255	309525	309860	-	N	AAZ53629.2	hypothetical protein	5	336	412662	36.0609
rnc	MHP0398	499991	500674	-	N	AAZ53767.1	ribonuclease III	10	684	412662	35.4282
engA	MHP0070	91748	93049	+	N	AAZ53447.2	GTP-binding protein EngA	19	1302	412662	35.3629
	MHP0202	231831	232106	+	N	AAZ53576.2	conserved hypothetical protein	4	276	412662	35.1202
	MHP0700	531147	531425	+	N	ABP01115.1	hypothetical protein	4	279	412662	34.7425
	MHP0080	100795	101295	-	N	AAZ53457.2	conserved hypothetical protein	7	501	412662	33.8584
	MHP0046	58884	59315	+	N	AAZ53423.1	hypothetical protein	6	432	412662	33.6568
	MHP0611	810129	812585	-	N	AAZ53974.2	conserved hypothetical protein	34	2457	412662	33.5335
	MHP0375	473921	474211	-	N	AAZ53746.1	PTS system enzyme IIB component	4	291	412662	33.3098
metS	MHP0397	498915	499790	-	N	AAZ53766.1	conserved hypothetical protein	12	876	412662	33.1958
acpD	MHP0454	599048	599632	+	N	AAZ53821.1	acyl carrier protein phosphodiesterase	8	585	412662	33.139
rplR	MHP0178	211982	212347	-	N	AAZ53552.2	50S ribosomal protein L18	5	366	412662	33.1051
xylG	MHP0514	681658	683196	+	N	AAZ53880.2	xylose ABC transporter ATP-binding protein	21	1539	412662	33.0663
	MHP0445	574709	581344	-	N	AAZ53812.2	hypothetical protein	90	6636	412662	32.8656
uvrA	MHP0092	119568	122033	-	N	AAZ53469.2	conserved hypothetical protein	33	2466	412662	32.4285
	MHP0561	748059	748508	-	N	AAZ53927.1	hypothetical protein	6	450	412662	32.3105
ptsI	MHP0472	617734	619470	+	N	AAZ53839.1	phosphoenolpyruvate-protein phosphotransferase	23	1737	412662	32.0873
dnaN	MHP0002	1743	2879	+	N	AAZ53379.1	DNA polymerase III beta subunit	15	1137	412662	31.9695
lplA	MHP0254	308510	309508	-	N	AAZ53628.2	lipoate-protein ligase A	13	999	412662	31.5343
	MHP0708	572005	572235	+	N	ABP01123.1	hypothetical protein	3	231	412662	31.4713
	MHP0715	740119	740433	-	N	ABP01130.1	hypothetical protein	4	315	412662	30.7719
gyrB	MHP0109	148967	150886	-	N	AAZ53484.1	DNA gyrase subunit B	24	1920	412662	30.2911
	MHP0670	906688	907653	+	N	AAZ54032.1	conserved hypothetical protein	12	966	412662	30.103
fba-1	MHP0573	761487	762317	-	N	AAZ53936.2	fructose-bisphosphate aldolase	10	831	412662	29.1611
deoC	MHP0527	703355	704020	-	N	AAZ53893.1	deoxyribose-phosphate aldolase	8	666	412662	29.1086
recA	MHP0039	52346	53359	-	N	AAZ53416.2	recombination protein	12	1014	412662	28.678
	MHP0685	190877	191299	+	N	AAZ53524.2	hypothetical protein	5	423	412662	28.6441
rnpA	MHP0677	919580	919918	-	N	AAZ54039.1	ribonuclease P protein component	4	339	412662	28.5934
glpK	MHP0359	449002	450534	-	N	AAZ53730.1	glycerol kinase	18	1533	412662	28.4535
	MHP0692	372135	372392	+	N	ABP01107.1	hypothetical protein	3	258	412662	28.1778
	MHP0380	480833	481789	+	N	AAZ53751.2	ABC transporter permease protein	11	957	412662	27.8539
	MHP0702	568282	568629	+	N	ABP01117.1	hypothetical protein	4	348	412662	27.8539
metK	MHP0451	588669	589805	-	N	AAZ53818.2	S-adenosylmethionine synthetase	13	1137	412662	27.7069
rplI	MHP0645	863684	864121	-	N	AAZ54007.1	50S ribosomal protein L9	5	438	412662	27.6631
	MHP0211	241759	242811	+	N	AAZ53585.2	hypothetical protein	12	1053	412662	27.6158
rpsR	MHP0294	355866	356129	-	N	AAZ53667.2	30s ribosomal protein S18	3	264	412662	27.5374
	MHP0350	436192	437163	-	N	AAZ53721.2	conserved hypothetical protein	11	972	412662	27.4241
	MHP0346	431144	432211	+	N	AAZ53717.2	conserved hypothetical protein	12	1068	412662	27.228
fba-1	MHP0574	762317	764098	-	N	AAZ53937.2	PTS system%2C N-acetylglucosamine-specific II ABC component	20	1782	412662	27.1974
	MHP0419	531469	532458	-	N	AAZ53787.1	hypothetical protein	11	990	412662	26.9255
	MHP0537	717705	718244	+	N	AAZ53903.2	conserved hypothetical protein	6	540	412662	26.9255
	MHP0539	719136	720851	-	N	AAZ53905.2	conserved hypothetical protein	19	1716	412662	26.8313
	MHP0199	225259	227973	+	N	AAZ53573.1	protein P102 - copy 1	30	2715	412662	26.7767
	MHP0240	286270	287190	-	N	AAZ53614.2	hypothetical protein	10	921	412662	26.3115
gidA	MHP0003	2983	4842	+	N	AAZ53380.2	glucose inhibited division protein A	20	1860	412662	26.0569
	MHP0313	383067	383903	+	N	AAZ53686.2	hypothetical protein	9	837	412662	26.0569
rpsE	MHP0177	211330	211980	-	N	AAZ53551.1	30S ribosomal protein S5	7	651	412662	26.0569
	MHP0483	630857	631417	-	N	AAZ53849.2	conserved hypothetical protein	6	561	412662	25.9175
pyk	MHP0126	167100	168527	-	N	AAZ53501.1	pyruvate kinase	15	1428	412662	25.4547
	MHP0408	513095	514243	-	N	AAZ53777.1	hypothetical protein	12	1149	412662	25.3085
rpsQ	MHP0185	214776	215063	-	N	AAZ53559.2	30S ribosomal protein S17	3	288	412662	25.2426
infB	MHP0585	775202	775492	-	N	AAZ53948.1	conserved hypothetical protein	3	291	412662	24.9824
	MHP0705	570073	570363	+	N	ABP01120.1	hypothetical protein	3	291	412662	24.9824
	MHP0054	65748	66233	+	N	AAZ53431.1	conserved hypothetical protein	5	486	412662	24.931
cysS	MHP0642	860401	861084	-	N	AAZ54004.2	conserved hypothetical protein	7	684	412662	24.7998
putative type III restriction-modification system: methylase	MHP0386	488034	489798	+	Y		\N	18	1765	412662	24.7134
	MHP0366	457638	459851	+	N	AAZ53737.2	lipoprotein	22	2214	412662	24.0797
	MHP0605	803718	805232	+	N	AAZ53968.2	sugar ABC transporter ATP-binding protein	15	1515	412662	23.993
acpD-1	MHP0455	599646	600251	+	N	AAZ53822.1	acyl carrier protein phosphodiesterase	6	606	412662	23.993
pgk	MHP0490	640265	641479	+	N	AAZ53856.1	phosphoglycerate kinase	12	1215	412662	23.9337
	MHP0065	82780	85617	+	N	AAZ53442.1	conserved hypothetical protein	28	2838	412662	23.9084
	MHP0469	614066	614782	-	N	AAZ53836.2	putative ABC transporter atp-binding protein	7	717	412662	23.6583
	MHP0090	115632	116348	+	N	AAZ53467.2	conserved hypothetical protein	7	717	412662	23.6583
	MHP0681	87343	87651	+	N	ABP01099.1	hypothetical protein	3	309	412662	23.5271
vacB	MHP0037	48426	50510	-	N	AAZ53414.2	VACB-like ribonuclease II	20	2085	412662	23.245
	MHP0699	530845	531054	-	N	ABP01114.1	hypothetical protein	2	210	412662	23.079
tmk	MHP0259	313088	313723	+	N	AAZ53633.2	thymidylate kinase	6	636	412662	22.8612
	MHP0599	796062	797552	+	N	AAZ53962.2	hypothetical protein	14	1491	412662	22.7539
argS	MHP0012	13042	14646	+	N	AAZ53389.1	arginyl-tRNA synthetase	15	1605	412662	22.6476
	MHP0290	349066	350688	+	N	AAZ53664.1	hypothetical protein	15	1623	412662	22.3964
atpD	MHP0053	63978	65393	+	N	AAZ53430.1	ATP synthase beta chain	13	1416	412662	22.2477
pfs	MHP0475	621142	621798	-	N	AAZ53842.2	5%27-methylthioadenosine nucleosidase %2F S-adenosylhomocysteine nucleosidase	6	657	412662	22.1305
ffh	MHP0057	68426	69748	+	N	AAZ53434.1	signal recognition particle protein	12	1323	412662	21.98
	MHP0693	401047	401487	+	N	ABP01108.1	hypothetical protein	4	441	412662	21.98
	MHP0592	784796	787996	+	N	AAZ53955.2	putative ATP binding protein	29	3201	412662	21.9542
	MHP0127	168632	169423	-	N	AAZ53502.2	conserved hypothetical protein	7	792	412662	21.418
	MHP0287	346206	346658	-	N	AAZ53661.1	hypothetical protein	4	453	412662	21.3977
atpF	MHP0049	60430	60996	+	N	AAZ53426.2	ATP synthase subunit B	5	567	412662	21.3694
dnaX	MHP0256	309981	312146	+	N	AAZ53630.2	DNA polymerase III gamma and tau subunit	19	2166	412662	21.2569
pepF	MHP0521	689586	691409	-	N	AAZ53887.2	oligoendopeptidase F	16	1824	412662	21.2569
	MHP0200	228290	228973	-	N	AAZ53574.1	26.3 kDa protein in cilium adhesin operon	6	684	412662	21.2569
	MHP0640	858465	859166	-	N	AAZ54002.1	tRNA%2FrRNA methyltransferase	6	702	412662	20.7119
	MHP0569	757446	757679	+	N	AAZ53932.2	hypothetical protein	2	234	412662	20.7119
dam	MHP0622	831858	833507	-	N	AAZ53985.1	DNA adenine methylase	14	1650	412662	20.5613
	MHP0720	756687	756926	+	N	ABP01135.1	hypothetical protein	2	240	412662	20.1941
parE	MHP0034	43051	44979	-	N	AAZ53411.1	topoisomerase IV subunit B	16	1929	412662	20.0999
	MHP0371	466106	467071	+	N	AAZ53742.2	ABC transporter permease protein	8	966	412662	20.0687
sipS	MHP0026	32843	33325	+	N	AAZ53403.2	signal peptidase I	4	483	412662	20.0687
oppF-1	MHP0215	246739	248070	+	N	AAZ53589.2	oligopeptide ABC transporter ATP-binding protein	11	1332	412662	20.0122
ugpQ	MHP0303	366043	366777	+	N	AAZ53676.1	glycerophosphoryl diester phosphodiesterase	6	735	412662	19.782
	MHP0024	29352	31679	-	N	AAZ53401.1	ABC transporter ATP-binding protein	19	2328	412662	19.7777
	MHP0709	573077	573691	+	N	ABP01124.1	hypothetical protein	5	615	412662	19.7016
thrS	MHP0589	781610	783349	-	N	AAZ53952.1	threonyl-tRNA synthetase	14	1740	412662	19.4977
atpA-1	MHP0051	61578	63101	+	N	AAZ53428.2	ATP synthase alpha chain	12	1524	412662	19.081
	MHP0079	100292	100804	-	N	AAZ53456.2	conserved hypothetical protein	4	513	412662	18.8951
infB	MHP0584	773436	775235	-	N	AAZ53947.1	translation initiation factor IF-2	14	1800	412662	18.8478
	MHP0547	729311	733432	-	N	AAZ53913.2	conserved hypothetical protein	32	4122	412662	18.8125
	MHP0468	612003	614066	-	N	AAZ53835.2	conserved hypothetical protein	16	2064	412662	18.7852
	MHP0418	529296	530864	-	N	AAZ53786.2	hypothetical protein	12	1569	412662	18.5338
hypothetical protein	MHP0568	757048	757309	-	Y		\N	2	262	412662	18.4984
	MHP0016	16714	16983	-	N	AAZ53393.2	hypothetical protein	2	270	412662	17.9503
uvrA	MHP0091	116732	119575	-	N	AAZ53468.2	excinuclease ABC subunit A	21	2844	412662	17.8935
	MHP0148	187973	189208	+	N	AAZ53522.1	conserved hypothetical protein	9	1236	412662	17.6453
	MHP0208	237777	238607	+	N	AAZ53582.1	hydrolase of the HAD family	6	831	412662	17.4967
	MHP0432	547078	548466	-	N	AAZ53800.2	hypothetical protein	10	1389	412662	17.4463
atpA	MHP0480	627274	629508	-	N	AAZ53846.2	conserved hypothetical protein	16	2235	412662	17.3479
trmU	MHP0430	544297	545415	+	N	AAZ53798.1	tRNA-%285-methylaminomethyl-2-thiouridylate%29 methyltransferase	8	1119	412662	17.3247
	MHP0676	917761	919590	-	N	AAZ54038.1	conserved hypothetical protein	13	1830	412662	17.2146
	MHP0217	254211	256889	+	N	AAZ53591.2	lipoprotein	19	2679	412662	17.1865
atpH	MHP0050	60996	61559	+	N	AAZ53427.2	ATP synthase delta chain	4	564	412662	17.1865
uvrB	MHP0648	868677	870662	+	N	AAZ54010.2	excinuclease ABC subunit B	14	1986	412662	17.0826
	MHP0409	514367	515218	-	N	AAZ53778.1	hypothetical protein	6	852	412662	17.0654
	MHP0453	590901	598856	-	N	AAZ53820.2	ABC transporter permease protein	56	7956	412662	17.0568
nifS	MHP0165	203867	204295	+	N	AAZ53539.2	conserved hypothetical protein	3	429	412662	16.9461
	MHP0711	582245	582532	+	N	ABP01126.1	hypothetical protein	2	288	412662	16.8284
rpmH	MHP0678	919936	920079	-	N	AAZ54040.1	50S ribosomal protein L34	1	144	412662	16.8284
rluB	MHP0166	204276	204998	+	N	AAZ53540.2	ribosomal large subunit pseudouridine synthase B	5	723	412662	16.7586
lsp	MHP0031	37287	37880	-	N	AAZ53408.2	lipoprotein signal peptidase	4	594	412662	16.3185
glck	MHP0517	685001	685894	+	N	AAZ53883.2	glucokinase	6	894	412662	16.2637
	MHP0610	809202	809798	+	N	AAZ53973.2	conserved hypothetical protein	4	597	412662	16.2365
glpF	MHP0358	448242	448988	-	N	AAZ53729.1	glycerol uptake facilitator protein	5	747	412662	16.2202
	MHP0564	751940	752389	-	N	AAZ53929.1	hypothetical protein	3	450	412662	16.1553
	MHP0660	882961	884646	+	N	AAZ54022.2	hypothetical protein	11	1686	412662	15.8103
prfA	MHP0139	180766	181851	+	N	AAZ53513.1	peptide chain release factor RF-1	7	1086	412662	15.6197
gatB	MHP0029	35030	36430	+	N	AAZ53406.1	glutamyl-tRNA amidotransferase subunit B	9	1401	412662	15.5672
	MHP0308	373037	378964	+	N	AAZ53681.2	conserved hypothetical protein	38	5928	412662	15.5339
	MHP0379	479929	480864	+	N	AAZ53750.2	ABC transport ATP-binding protein	6	936	412662	15.5339
	MHP0544	725100	726509	+	N	AAZ53910.1	hypothetical protein	9	1410	412662	15.4678
	MHP0400	501718	503127	+	N	AAZ53769.2	hypothetical protein	9	1410	412662	15.4678
	MHP0446	582533	583006	+	N	AAZ53813.2	hypothetical protein	3	474	412662	15.3373
leuS	MHP0647	866103	868475	-	N	AAZ54009.1	leucyl-tRNA synthetase	15	2373	412662	15.3179
	MHP0623	834162	835772	+	N	AAZ53986.2	ABC transporter ATP-binding - Pr1	10	1611	412662	15.0422
	MHP0210	239968	241584	-	N	AAZ53584.1	ABC transporter ATP-binding protein	10	1617	412662	14.9863
	MHP0710	581520	582005	+	N	ABP01125.1	hypothetical protein	3	486	412662	14.9586
	MHP0162	200939	201589	+	N	AAZ53536.2	hypothetical protein	4	651	412662	14.8897
	MHP0499	659138	660766	-	N	AAZ53865.1	hypothetical protein	10	1629	412662	14.8759
	MHP0005	5314	6297	+	N	AAZ53382.1	putative MgpA-like protein	6	984	412662	14.7762
fpg	MHP0578	766420	767247	+	N	AAZ53941.1	foramidopyrimidine DNA gycosylase	5	828	412662	14.6334
	MHP0145	186001	186501	+	N	AAZ53519.2	chromate transport protein	3	501	412662	14.5107
	MHP0555	740434	741102	-	N	AAZ53921.2	hypothetical protein	4	669	412662	14.489
atpA	MHP0479	625736	627274	-	N	AAZ53845.1	ATP synthase alpha chain	9	1539	412662	14.1713
	MHP0433	548678	550597	-	N	AAZ53801.1	hypothetical protein	11	1920	412662	13.8834
	MHP0431	545455	546681	-	N	AAZ53799.2	conserved hypothetical protein	7	1227	412662	13.8248
alaS	MHP0201	229048	231699	+	N	AAZ53575.2	alanyl-tRNA synthetase	15	2652	412662	13.7064
	MHP0463	605634	607766	+	N	AAZ53830.2	hypothetical protein	12	2133	412662	13.6331
	MHP0591	784403	784759	+	N	AAZ53954.2	PTS system glucose-specific enzyme IIB component	2	357	412662	13.5759
hpt	MHP0262	315347	315883	+	N	AAZ53636.1	hypoxanthine phosphoribosyltransferase	3	537	412662	13.5379
hemK	MHP0140	181838	182554	+	N	AAZ53514.2	protoporphirogen oxidase	4	717	412662	13.5191
parC	MHP0033	40518	43058	-	N	AAZ53410.1	topoisomerase IV subunit A	14	2541	412662	13.3515
rplQ	MHP0167	205204	205566	-	N	AAZ53541.1	50S ribosomal protein L17	2	363	412662	13.3515
	MHP0238	284899	285450	-	N	AAZ53612.2	conserved hypothetical protein	3	552	412662	13.1701
	MHP0552	737882	739396	-	N	AAZ53918.1	PTS system enzyme IIC component	8	1515	412662	12.7963
	MHP0297	358202	359344	-	N	AAZ53670.1	hypothetical protein	6	1143	412662	12.7207
	MHP0078	99908	100288	-	N	AAZ53455.1	hypothetical protein	2	381	412662	12.7207
	MHP0707	571409	571792	+	N	ABP01122.1	hypothetical protein	2	384	412662	12.6213
	MHP0694	420732	421127	-	N	ABP01109.1	hypothetical protein	2	396	412662	12.2388
atpD	MHP0478	624347	625733	-	Y		\N	7	1387	412662	12.23
xylH	MHP0516	684418	685014	+	N	AAZ53882.2	hypothetical protein	3	597	412662	12.1773
lip	MHP0253	307709	308509	-	N	AAZ53627.1	triacylglycerol lipase	4	801	412662	12.1013
	MHP0675	915064	917667	-	N	AAZ54037.2	hypothetical protein	13	2604	412662	12.0978
	MHP0147	187145	187957	+	N	AAZ53521.1	conserved hypothetical protein	4	813	412662	11.9227
rpsM	MHP0170	206981	207394	-	N	AAZ53544.1	30S ribosomal protein S13	2	414	412662	11.7067
ksgA	MHP0653	873473	874720	-	N	AAZ54015.2	conserved hypothetical protein	6	1248	412662	11.6504
	MHP0615	816946	817365	-	N	AAZ53978.1	conserved hypothetical protein	2	420	412662	11.5395
	MHP0334	413125	414189	+	N	AAZ53706.2	hypothetical protein	5	1065	412662	11.377
MHP0316	MHP0316	388416	390135	+	Y		\N	8	1720	412662	11.2711
	MHP0099	128349	131792	+	N	AAZ53476.1	outer membrane protein - P95	16	3444	412662	11.258
fba	MHP0014	14965	15828	+	N	AAZ53391.1	fructose-bisphosphate aldolase	4	864	412662	11.2189
	MHP0146	186485	187135	+	N	AAZ53520.1	chromate transport protein	3	651	412662	11.1672
pfs	MHP0476	621779	622864	-	N	AAZ53843.2	conserved hypothetical protein	5	1086	412662	11.157
tmk	MHP0260	313704	314576	+	N	AAZ53634.2	DNA polymerase III delta subunit	4	873	412662	11.1033
ychF	MHP0293	354753	355856	-	N	AAZ53666.1	GTP-binding protein YchF	5	1104	412662	10.975
	MHP0319	394227	395555	+	N	AAZ53691.2	hypothetical protein	6	1329	412662	10.9404
ruvA	MHP0405	509561	510226	+	N	AAZ53774.1	holliday junction DNA helicase RuvA	3	666	412662	10.9157
rpoD	MHP0060	72998	75028	+	N	AAZ53437.2	DNA-directed RNA polymerase sigma factor	9	2031	412662	10.7384
	MHP0629	844160	845968	-	N	AAZ53991.1	conserved hypothetical protein	8	1809	412662	10.7166
glyS	MHP0058	69776	71143	+	N	AAZ53435.2	glycyl-tRNA synthetase	6	1368	412662	10.6285
	MHP0686	201561	202022	+	N	ABP01102.1	hypothetical protein	2	462	412662	10.4904
dnaB	MHP0644	862300	863691	-	N	AAZ54006.1	replicative DNA helicase	6	1392	412662	10.4452
	MHP0424	537352	538785	-	N	AAZ53792.1	putative ICEF Integrative Conjugal Element - IIC	6	1434	412662	10.1393
	MHP0701	538789	539031	-	N	ABP01116.1	hypothetical protein	1	243	412662	9.97239
putative type II restriction enzyme	MHP0292	352814	354533	+	Y		\N	7	1720	412662	9.86223
mtlA	MHP0550	735275	736750	-	N	AAZ53916.1	PTS system%2C mannitol-specific IIBC component	6	1476	412662	9.85078
plsC	MHP0631	848527	849264	+	N	AAZ53993.1	1-acyl-sn-glycerol-3-phosphate acyltransferase	3	738	412662	9.85078
	MHP0425	539049	539801	-	N	AAZ53793.2	hypothetical protein	3	753	412662	9.65454
	MHP0291	350793	352802	+	N	AAZ53665.1	putative type II DNA modification enzyme: methyltransferase	8	2010	412662	9.64494
	MHP0306	369400	371682	-	N	AAZ53679.1	ABC transporter ATP-binding protein	9	2283	412662	9.55305
cls	MHP0038	50803	52329	-	N	AAZ53415.2	cardiolipin synthetase	6	1527	412662	9.52177
	MHP0444	563107	568257	-	N	AAZ53811.2	hypothetical protein	20	5151	412662	9.40901
lplA-1	MHP0310	380449	381480	-	N	AAZ53683.1	lipoate-protein ligase A	4	1032	412662	9.3926
	MHP0094	122718	124283	+	N	AAZ53471.2	conserved hypothetical protein	6	1566	412662	9.28464
	MHP0320	395635	395898	+	N	AAZ53692.2	hypothetical protein	1	264	412662	9.17913
	MHP0634	850759	853434	+	N	AAZ53996.2	conserved hypothetical protein	10	2676	412662	9.05565
putative protein P102 - frameshift	MHP0105	138703	141647	+	Y		\N	11	2945	412662	9.05134
	MHP0351	437184	438524	-	N	AAZ53722.1	conserved hypothetical protein	5	1341	412662	9.03539
	MHP0696	430295	430570	-	N	ABP01111.1	hypothetical protein	1	276	412662	8.78004
rluC	MHP0015	15835	16680	+	N	AAZ53392.1	ribosomal large subunit pseudouridine synthase C	3	846	412662	8.59323
	MHP0426	539842	540693	-	N	AAZ53794.2	hypothetical protein	3	852	412662	8.53271
rplI	MHP0646	864102	866099	-	N	AAZ54008.1	conserved hypothetical protein	7	1998	412662	8.49001
	MHP0606	805235	806947	+	N	AAZ53969.1	ABC transporter protein	6	1713	412662	8.48788
	MHP0300	362133	363863	+	N	AAZ53673.2	hypothetical protein	6	1731	412662	8.39962
nagA	MHP0572	760278	761432	+	N	AAZ53935.2	N-acetylglucosamine-6-phosphate deacetylase	4	1155	412662	8.39235
	MHP0482	629972	630838	-	N	AAZ53848.2	conserved hypothetical protein	3	867	412662	8.38509
oppF	MHP0501	662031	664355	-	N	AAZ53867.2	oligopeptide ABC transporter ATP-binding protein	8	2325	412662	8.3382
pgsA	MHP0281	341402	341989	-	N	AAZ53655.2	CDP-diacylglycerol--glycerol-3-phosphate 3-phosphatidyltransferase	2	588	412662	8.24249
	MHP0633	850003	850590	+	N	AAZ53995.2	conserved hypothetical protein	2	588	412662	8.24249
deoB	MHP0161	199410	200606	+	N	AAZ53535.1	phosphopentomutase	4	1197	412662	8.09788
	MHP0471	616745	617659	+	N	AAZ53838.2	conserved hypothetical protein	3	915	412662	7.94522
dnaG	MHP0059	71136	72977	+	N	AAZ53436.1	DNA primase	6	1842	412662	7.89346
	MHP0643	861068	862300	-	N	AAZ54005.1	hemolysin C	4	1233	412662	7.86145
	MHP0533	713967	714893	-	N	AAZ53899.1	phosphatidate cytidylyltransferase synthase	3	927	412662	7.84236
	MHP0329	405222	406151	+	N	AAZ53701.1	hypothetical protein	3	930	412662	7.81707
	MHP0267	320709	321662	+	N	AAZ53641.1	conserved hypothetical protein	3	954	412662	7.62041
	MHP0498	657874	659154	-	N	AAZ53864.2	conserved hypothetical protein	4	1281	412662	7.56687
hisS	MHP0242	290405	291691	+	N	AAZ53616.1	histidyl-tRNA synthetase	4	1287	412662	7.5316
rpe	MHP0151	191375	192025	-	N	AAZ53525.2	ribulose-phosphate 3-epimerase	2	651	412662	7.44483
	MHP0383	483298	485598	+	N	AAZ53754.1	ABC transporter ATP-binding protein	7	2301	412662	7.37203
rbfA	MHP0583	773095	773424	-	N	AAZ53946.1	ribosome-binding factor A	1	330	412662	7.34331
	MHP0695	429488	429817	+	N	ABP01110.1	hypothetical protein	1	330	412662	7.34331
	MHP0314	383906	386224	+	N	AAZ53687.1	ABC transporter ATP-binding protein	7	2319	412662	7.31481
	MHP0326	401618	402283	-	N	AAZ53698.2	hypothetical protein	2	666	412662	7.27715
	MHP0342	425930	426598	-	N	AAZ53714.1	hypothetical protein	2	669	412662	7.24452
lig	MHP0266	318561	320639	+	N	AAZ53640.2	DNA ligase	6	2079	412662	6.99362
oppB	MHP0504	666557	667597	-	N	AAZ53870.2	oligopeptide ABC transporter permease protein	3	1041	412662	6.98355
	MHP0520	688121	688468	-	N	AAZ53886.2	hypothetical protein	1	348	412662	6.96348
tlyA	MHP0163	202023	202736	+	N	AAZ53537.1	haemolysin	2	714	412662	6.78793
	MHP0674	914007	915086	-	N	AAZ54036.2	hypothetical protein	3	1080	412662	6.73136
mgtA	MHP0268	321659	324274	-	N	AAZ53642.2	cation-transporting P-type ATPase	7	2616	412662	6.48434
	MHP0407	511176	513068	-	N	AAZ53776.2	conserved hypothetical protein	5	1893	412662	6.40066
oppF-1	MHP0216	248057	254200	+	N	AAZ53590.2	conserved hypothetical protein	16	6144	412662	6.31065
	MHP0704	569696	570079	+	N	ABP01119.1	hypothetical protein	1	384	412662	6.31065
	MHP0361	452122	452892	+	N	AAZ53732.1	ABC transporter ATP-binding protein	2	771	412662	6.2861
	MHP0339	419303	420088	-	N	AAZ53711.1	hypothetical protein	2	786	412662	6.16613
	MHP0017	17360	18163	+	N	AAZ53394.1	hypothetical protein	2	804	412662	6.02809
	MHP0665	896524	898137	+	N	AAZ54027.1	putative ABC transporter ATP-binding - Pr2-like protein	4	1614	412662	6.00568
cysS	MHP0641	859200	860420	-	N	AAZ54003.2	cysteinyl-tRNA synthetase	3	1221	412662	5.95403
atpG	MHP0052	63130	63960	+	N	AAZ53429.1	ATP synthase gamma chain	2	831	412662	5.83223
	MHP0324	399032	400288	-	N	AAZ53696.1	hypothetical protein	3	1257	412662	5.78351
	MHP0381	481773	482612	+	N	AAZ53752.2	ABC transporter permease protein	2	840	412662	5.76974
	MHP0367	459872	461983	+	N	AAZ53738.2	lipoprotein	5	2112	412662	5.73696
aspS	MHP0243	291684	293387	+	N	AAZ53617.2	aspartyl-tRNA synthetase	4	1704	412662	5.68848
rpe	MHP0152	192006	192863	-	N	AAZ53526.1	Probable GTPase engC	2	858	412662	5.6487
	MHP0581	769213	770097	-	N	AAZ53944.1	5%27-3%27 exonuclease	2	885	412662	5.47636
ileS	MHP0032	37858	40518	-	N	AAZ53409.2	isoleucyl-tRNA synthetase	6	2661	412662	5.46402
	MHP0519	687199	688086	-	N	AAZ53885.2	hypothetical protein	2	888	412662	5.45786
potA	MHP0542	722500	723834	-	N	AAZ53908.1	spermidine%2Fputrescine ABC transporter ATP-binding	3	1335	412662	5.4456
	MHP0600	797524	799311	+	N	AAZ53963.2	hypothetical protein	4	1788	412662	5.42123
gidA	MHP0004	4842	5300	+	N	AAZ53381.2	conserved hypothetical protein	1	459	412662	5.2795
	MHP0023	26944	29241	-	N	AAZ53400.1	ABC transporter ATP-binding protein	5	2298	412662	5.27261
	MHP0596	790703	792094	+	N	AAZ53959.1	hypothetical protein	3	1392	412662	5.22261
	MHP0368	462010	462942	+	N	AAZ53739.1	lipoprotein	2	933	412662	5.19462
gltX	MHP0141	182615	184018	+	N	AAZ53515.2	glutamyl-tRNA synthetase	3	1404	412662	5.17797
	MHP0317	390203	392557	+	N	AAZ53689.2	conserved hypothetical protein	5	2355	412662	5.14499
	MHP0467	611057	611998	-	N	AAZ53834.1	conserved hypothetical protein	2	942	412662	5.14499
	MHP0481	629501	629971	-	N	AAZ53847.1	hypothetical protein	1	471	412662	5.14499
	MHP0363	454701	455177	+	N	AAZ53734.1	hypothetical protein	1	477	412662	5.08027
	MHP0302	364617	366050	+	N	AAZ53675.1	permease	3	1434	412662	5.06965
sgaA	MHP0374	473417	473896	-	N	AAZ53745.1	PTS system%2C IIA component	1	480	412662	5.04852
	MHP0006	6290	7261	+	N	AAZ53383.2	DHH family phosphoesterase	2	972	412662	4.98619
gltX	MHP0142	184009	184494	+	N	AAZ53516.2	hypothetical protein	1	486	412662	4.98619
	MHP0100	131801	134731	+	N	AAZ53477.2	hypothetical protein	6	2931	412662	4.96068
rpoA	MHP0168	205569	206567	-	N	AAZ53542.1	DNA-directed RNA polymerase alpha subunit	2	999	412662	4.85143
	MHP0271	325558	328590	-	N	AAZ53645.2	P102-like protein	6	3033	412662	4.79385
	MHP0370	465133	466143	+	N	AAZ53741.2	ABC transport permease protein	2	1011	412662	4.79385
uvrC	MHP0066	85675	87192	-	N	AAZ53443.1	excinuclease ABC subunit C	3	1518	412662	4.78911
	MHP0510	676758	677771	-	N	AAZ53876.1	hypothetical protein	2	1014	412662	4.77967
	MHP0434	550720	551232	-	N	AAZ53802.2	conserved hypothetical protein	1	513	412662	4.72376
	MHP0639	857899	858453	-	N	AAZ54001.1	hypothetical protein	1	555	412662	4.36629
gmk	MHP0154	193438	193998	-	N	AAZ53528.1	DNA methylase	1	561	412662	4.31959
	MHP0382	482622	483188	+	N	AAZ53753.2	proline dipeptidase	1	567	412662	4.27388
	MHP0362	452870	454591	+	N	AAZ53733.1	putative ABC transport system permease protein p69-like protein	3	1722	412662	4.22176
	MHP0036	47166	48326	+	N	AAZ53413.2	hypothetical protein	2	1161	412662	4.17449
	MHP0657	878655	881594	+	N	AAZ54019.1	putative ABC transporter ATP-binding protein P115-like protein	5	2940	412662	4.12124
dnaE	MHP0582	770100	773045	-	N	AAZ53945.2	DNA polymerase III alpha subunit	5	2946	412662	4.11285
	MHP0626	838137	840500	-	N	AAZ53988.1	conserved hypothetical protein	4	2364	412662	4.10032
	MHP0522	691638	697559	+	N	AAZ53888.2	conserved hypothetical protein	10	5922	412662	4.09201
	MHP0422	533973	534581	-	N	AAZ53790.2	hypothetical protein	1	609	412662	3.97913
trsE	MHP0416	524257	526719	-	N	AAZ53784.2	TRSE-like protein	4	2463	412662	3.93551
	MHP0272	328638	331739	-	N	AAZ53646.2	P97-like protein	5	3102	412662	3.90601
	MHP0338	418036	419301	-	N	AAZ53710.2	hypothetical protein	2	1266	412662	3.82826
	MHP0414	519994	523182	-	N	AAZ53782.2	putative ICEF-II	5	3189	412662	3.79945
pgsA	MHP0282	341971	342618	-	N	AAZ53656.1	hypothetical protein	1	648	412662	3.73965
dnaA	MHP0001	207	1598	+	N	AAZ53378.2	chromosomal replication initiator protein	2	1392	412662	3.48174
	MHP0417	527326	528717	-	N	AAZ53785.2	hypothetical protein	2	1392	412662	3.48174
	MHP0246	294494	298126	-	N	AAZ53620.2	conserved hypothetical protein	5	3633	412662	3.33511
	MHP0261	314580	315314	+	N	AAZ53635.2	conserved hypothetical protein	1	735	412662	3.29699
	MHP0248	300801	303047	-	N	AAZ53622.1	hypothetical protein	3	2247	412662	3.23537
plsC	MHP0632	849264	850013	+	N	AAZ53994.2	conserved hypothetical protein	1	750	412662	3.23105
pgm	MHP0595	789023	790540	+	N	AAZ53958.1	phosphoglycerate mutase	2	1518	412662	3.19274
potB	MHP0541	721653	722417	-	N	AAZ53907.2	spermidine%2Fputrescine ABC transporter permease protein	1	765	412662	3.1677
	MHP0021	23651	25978	-	N	AAZ53398.1	ABC transporter ATP-binding protein	3	2328	412662	3.1228
	MHP0551	736784	737563	+	N	AAZ53917.2	conserved hypothetical protein	1	780	412662	3.10678
	MHP0423	534987	537329	-	N	AAZ53791.2	putative ICEF-IIA	3	2343	412662	3.10281
	MHP0349	435202	435993	-	N	AAZ53720.2	hypothetical protein	1	792	412662	3.05971
	MHP0621	829427	831820	+	N	AAZ53984.2	putative lipoprotein	3	2394	412662	3.03671
	MHP0627	840834	842444	+	N	AAZ53989.2	ABC transporter ATP-binding - Pr1-like protein	2	1611	412662	3.00843
	MHP0628	842453	844072	+	N	AAZ53990.1	putative ABC transporter ATP-binding - Pr2-like protein	2	1620	412662	2.99172
potC	MHP0540	720836	721660	-	N	AAZ53906.1	spermidine%2Fputrescine ABC transporter permease protein	1	825	412662	2.93732
	MHP0673	912160	913818	-	N	AAZ54035.1	ISMHp1 transposase	2	1659	412662	2.92139
	MHP0566	754135	755904	-	N	AAZ53930.2	hypothetical protein	2	1770	412662	2.73818
	MHP0064	77966	82666	+	N	AAZ53441.2	conserved hypothetical protein	5	4701	412662	2.57742
	MHP0671	907666	909579	+	N	AAZ54033.1	hypothetical protein	2	1914	412662	2.53217
ftsY	MHP0008	8024	9025	+	N	AAZ53385.1	cell division protein ftsY	1	1002	412662	2.41845
	MHP0160	197293	199332	-	N	AAZ53534.1	ABC transporter ATP-binding and permease protein	2	2040	412662	2.37578
ddem	MHP0614	815634	816653	-	N	AAZ53977.2	cytosine specific DNA methyltransferase	1	1020	412662	2.37578
oppD-1	MHP0502	664355	665407	-	N	AAZ53868.1	oligopeptide ABC transporter ATP binding protein	1	1053	412662	2.30132
	MHP0369	462956	465133	+	N	AAZ53740.2	ABC transporter permease protein	2	2178	412662	2.22524
polC	MHP0532	709524	713933	-	N	AAZ53898.2	DNA polymerase III alpha subunit	4	4410	412662	2.198
mtlD	MHP0549	734172	735275	-	N	AAZ53915.2	mannitol-1-phosphate 5-dehyrogenase	1	1104	412662	2.19501
	MHP0020	21337	23577	-	N	AAZ53397.1	ABC transporter ATP-binding protein	2	2241	412662	2.16269
	MHP0019	18860	21136	-	N	AAZ53396.1	ABC transporter ATP-binding protein	2	2277	412662	2.12849
nifS	MHP0164	202729	203874	+	N	AAZ53538.1	nitrogen fixation protein	1	1146	412662	2.11456
baiH	MHP0309	379274	380446	-	N	AAZ53682.1	NADH-dependent flavin oxidoreductase	1	1173	412662	2.06589
	MHP0364	455246	456481	+	N	AAZ53735.2	conserved hypothetical protein	1	1236	412662	1.96059
	MHP0331	408193	409497	-	N	AAZ53703.2	hypothetical protein	1	1305	412662	1.85693
	MHP0536	716329	717678	+	N	AAZ53902.2	hypothetical protein	1	1350	412662	1.79503
	MHP0327	402382	403803	-	N	AAZ53699.2	conserved hypothetical protein	1	1422	412662	1.70414
	MHP0688	265160	266818	-	N	ABP01103.1	ISMHp1 transposase	1	1659	412662	1.46069
	MHP0598	794182	795861	+	N	AAZ53961.2	hypothetical protein	1	1680	412662	1.44243
	MHP0560	746315	748087	-	N	AAZ53926.2	hypothetical protein	1	1773	412662	1.36677
	MHP0341	424038	425927	-	N	AAZ53713.2	hypothetical protein	1	1890	412662	1.28216
	MHP0559	743579	745471	-	N	AAZ53925.1	conserved hypothetical protein	1	1893	412662	1.28013
	MHP0315	386315	388267	+	N	AAZ53688.1	ABC transporter ATP-binding protein	1	1953	412662	1.2408
	MHP0305	367358	369322	-	N	AAZ53678.1	ABC transporter ATP-binding protein	1	1965	412662	1.23323
	MHP0332	409655	411736	-	N	AAZ53704.2	subtilisin-like serine protease	1	2082	412662	1.16392
	MHP0340	421664	424051	-	N	AAZ53712.1	ABC transporter ATP-binding protein	1	2388	412662	1.01478
	MHP0518	686135	687163	-	N	AAZ53884.2	hypothetical protein	0	1029	412662	0
	MHP0687	260270	260467	+	N	AAZ53594.2	hypothetical protein	0	198	412662	0
	MHP0159	196938	197255	-	N	AAZ53533.2	hypothetical protein	0	318	412662	0
	MHP0330	406254	407141	+	N	AAZ53702.2	hypothetical protein	0	888	412662	0
	MHP0491	641655	641909	+	N	AAZ53857.1	hypothetical protein	0	255	412662	0
	MHP0556	741095	741418	-	N	AAZ53922.2	hypothetical protein	0	324	412662	0
	MHP0723	781198	781617	-	N	ABP01138.1	hypothetical protein	0	420	412662	0
	MHP0089	114168	114806	-	N	AAZ53466.2	hypothetical protein	0	639	412662	0
	MHP0112	154719	155942	+	N	AAZ53487.1	hypothetical protein	0	1224	412662	0
	MHP0237	283834	284895	-	N	AAZ53611.1	hypothetical protein	0	1062	412662	0
	MHP0325	400308	400946	-	N	AAZ53697.2	hypothetical protein	0	639	412662	0
	MHP0412	518376	519056	-	N	AAZ53780.2	conserved hypothetical protein	0	681	412662	0
	MHP0579	767360	768031	-	N	AAZ53942.1	conserved hypothetical protein	0	672	412662	0
	MHP0018	18472	18705	-	N	AAZ53395.2	conserved hypothetical protein	0	234	412662	0
dinP	MHP0045	57722	58879	+	N	AAZ53422.2	DNA polymerase IV	0	1158	412662	0
	MHP0155	194025	194705	-	N	AAZ53529.1	conserved hypothetical protein	0	681	412662	0
	MHP0219	258914	259660	-	N	AAZ53593.2	hypothetical protein	0	747	412662	0
	MHP0404	508033	509457	+	N	AAZ53773.1	hypothetical protein	0	1425	412662	0
	MHP0415	523680	524264	-	N	AAZ53783.1	putative ICEF Integrative Conjugal Element - II	0	585	412662	0
	MHP0624	835834	837396	+	N	AAZ53987.2	ABC transporter ATP-binding protein - Pr2	0	1563	412662	0
	MHP0718	749592	749825	+	N	ABP01133.1	hypothetical protein	0	234	412662	0
	MHP0311	381483	382346	-	N	AAZ53684.2	conserved hypothetical protein	0	864	412662	0
	MHP0365	456751	457329	+	N	AAZ53736.2	hypothetical protein	0	579	412662	0
	MHP0413	519197	519616	-	N	AAZ53781.2	conserved hypothetical protein	0	420	412662	0
	MHP0558	742876	743592	-	N	AAZ53924.2	hypothetical protein	0	717	412662	0
rnhB	MHP0593	787983	788729	+	N	AAZ53956.2	ribonuclease HII	0	747	412662	0
	MHP0613	814967	815644	-	N	AAZ53976.2	hypothetical protein	0	678	412662	0
	MHP0007	7365	7934	+	N	AAZ53384.2	hypothetical protein	0	570	412662	0
	MHP0106	141859	142458	-	N	AAZ53481.1	hypothetical protein	0	600	412662	0
rpmJ	MHP0171	207539	207652	-	N	AAZ53545.1	50S ribosomal protein L36	0	114	412662	0
	MHP0218	257123	258781	+	N	AAZ53592.1	ISMHp1 transposase	0	1659	412662	0
	MHP0301	364237	364482	+	N	AAZ53674.2	hypothetical protein	0	246	412662	0
	MHP0312	382327	382659	-	N	AAZ53685.1	glycine cleavage system H protein	0	333	412662	0
	MHP0421	533125	533958	-	N	AAZ53789.1	hypothetical protein	0	834	412662	0
	MHP0563	750199	751968	-	N	AAZ53928.2	hypothetical protein	0	1770	412662	0
	MHP0570	757946	758608	+	N	AAZ53933.2	conserved hypothetical protein	0	663	412662	0
	MHP0664	894932	896536	+	N	AAZ54026.1	ABC transporter ATP-binding - Pr1	0	1605	412662	0
	MHP0683	114905	115327	+	N	ABP01101.1	hypothetical protein	0	423	412662	0
	MHP0088	112706	114010	-	N	AAZ53465.2	hypothetical protein	0	1305	412662	0
	MHP0110	151184	152842	-	N	AAZ53485.1	ISMHp1 transposase	0	1659	412662	0
gmk	MHP0153	192864	193457	-	N	AAZ53527.1	guanylate kinase	0	594	412662	0
	MHP0236	281991	283649	+	N	AAZ53610.1	transposase	0	1659	412662	0
	MHP0323	397045	398703	+	N	AAZ53695.1	transposase	0	1659	412662	0
	MHP0356	444600	446159	-	N	AAZ53727.1	hypothetical protein	0	1560	412662	0
	MHP0495	645409	647067	-	N	AAZ53861.1	ISMHp1 transposase	0	1659	412662	0
	MHP0557	741704	742360	-	N	AAZ53923.1	d-ribulose-5-phosphate 3 epimerase	0	657	412662	0
	MHP0636	855013	856671	-	N	AAZ53998.1	ISMHp1 transposase	0	1659	412662	0
ung	MHP0130	170924	171583	-	N	AAZ53505.1	uracil-dna glycosylase	0	660	412662	0
	MHP0345	430557	431120	+	N	AAZ53716.2	hypothetical protein	0	564	412662	0
mtlF	MHP0548	733753	734181	-	N	AAZ53914.1	PTS system mannitol-specific component IIA	0	429	412662	0
tyrS	MHP0063	76649	77893	+	N	AAZ53440.1	tyrosyl tRNA synthetase	0	1245	412662	0
	MHP0247	298126	300768	-	N	AAZ53621.2	TRSE-like protein	0	2643	412662	0
smf	MHP0249	303355	304134	-	N	AAZ53623.1	DNA processing protein SMF	0	780	412662	0
	MHP0553	739412	739687	-	N	AAZ53919.1	PTS system galactitol-specific enzyme IIB component	0	276	412662	0
	MHP0684	163160	163402	+	N	AAZ53494.2	hypothetical protein	0	243	412662	0
	MHP0697	526889	527209	-	N	ABP01112.1	hypothetical protein	0	321	412662	0
	MHP0706	570827	571105	+	N	ABP01121.1	hypothetical protein	0	279	412662	0
oppC	MHP0503	665407	666564	-	N	AAZ53869.1	oligopeptide transport system permease protein	0	1158	412662	0
mnuA	MHP0580	768058	769191	-	N	AAZ53943.1	membrane nuclease%2C lipoprotein	0	1134	412662	0
	MHP0013	14651	14896	+	N	AAZ53390.1	hypothetical protein	0	246	412662	0
nfo	MHP0062	75802	76632	+	N	AAZ53439.1	endonuclease IV	0	831	412662	0
	MHP0252	307170	307706	+	N	AAZ53626.2	conserved hypothetical protein	0	537	412662	0
	MHP0679	46391	47173	-	N	ABP01097.1	hypothetical protein	0	783	412662	0
ruvB	MHP0406	510204	511160	+	N	AAZ53775.2	holliday junction DNA helicase RuvB	0	957	412662	0
	MHP0698	528723	529079	-	N	ABP01113.1	hypothetical protein	0	357	412662	0
	MHP0716	748563	748811	-	N	ABP01131.1	hypothetical protein	0	249	412662	0
rnhB	MHP0594	788713	789015	+	N	AAZ53957.2	conserved hypothetical protein	0	303	412662	0
	MHP0717	748870	749109	+	N	ABP01132.1	hypothetical protein	0	240	412662	0
	MHP0719	752751	752990	+	N	ABP01134.1	hypothetical protein	0	240	412662	0
conserved hypothetical protein	MHP0389	489878	490554	+	Y		\N	0	677	412662	0
transposase	MHP0442	558948	560605	+	Y		\N	0	1658	412662	0
hypothetical protein	MHP0562	749231	749492	-	Y		\N	0	262	412662	0
hypothetical protein	MHP0565	753112	753373	-	Y		\N	0	262	412662	0
transposase%2C degenerated	MHP0625	837575	837961	+	Y		\N	0	387	412662	0
								#REF!
								#REF!
