# Supplementary material for: Unravelling the Transcriptome Profile of the Swine Respiratory Tract Mycoplasmas
Source: PLoS One. 2014 Oct 15;9(10):e110327. doi: 10.1371/journal.pone.0110327 (PMC4198240; doi:10.1371/journal.pone.0110327)
Supplement: Table S2 — Transcriptome mapping from Mycoplasma flocculare . (XLSX) [file pone.0110327.s004.xlsx]

## Sheet: Sheet1
Table 2. Genes mapped with the highest number of transcript reads in the M. hyopneumoniae genome.
Locus tag	Gene Name	Product	Reads Count	RPKM
MHP0104	rnpB	RNAse P RNA	30423	159921
MHP0391	mraZ	Cell division protein mraZ	28537	156811
MHP0392	mraW	S-adenosyl-methyltransferase	33219	90347.1
MHP0393	ftsZ	Cell division protein ftsZ	12076	29739.5
MHP0496	-	p216 surface protein	25208	10796.4
MHP0136	-	Hexosephosphate transport protein	3788	6308.88
MHP0115	pdhA	Pyruvate dehydrogenase E1-alpha subunit	1745	3758.79
MHP0137	ldh	L-lactate dehydrogenase	1416	3619.6
MHP0067	dnaK	Chaperone heat shock protein 70	2113	2839.94
MHP0377	-	Conserved hypothetical protein	1164	2678.74
MHP0116	pdhB	Pyruvate dehydrogenase	885	2133.94
MHP0225	-	Methylmalonate-semialdehyde dehydrogenase	1232	2030.95
MHP0488	-	Conserved hypothetical protein	474	1886.11
MHP0226	iolC	Myo-inositol catabolism protein	733	1746.58
MHP0411	-	Hypothetical protein	231	1608.56
MHP0376	sgaT	Transport protein sgaT	1061	1452.61
MHP0096	tpx	Thiol peroxidase	279	1374.18
MHP0721	-	Hypothetical protein	141	1372.22
MHP0713	-	Conserved hypothetical protein	218	1344.22
MHP0227	iolB	Myo-inositol catabolism protein	433	1300.23
MHP0427	efp	Elongation factor EF-P	298	1294.16
