# Supplementary material for: Unravelling the Transcriptome Profile of the Swine Respiratory Tract Mycoplasmas
Source: PLoS One. 2014 Oct 15;9(10):e110327. doi: 10.1371/journal.pone.0110327 (PMC4198240; doi:10.1371/journal.pone.0110327)
Supplement: Table S3 — Transcriptome mapping from Mycoplasma hyrhinis . (XLSX) [file pone.0110327.s005.xlsx]

## Sheet: Sheet2
Table S3. Transcriptome mapping from Mycoplasma hyrhinis.
Gene ID	Gene Name	Locus tag	Start	End	GC	Strand	Pseudogene(Y/N)	Protein ID	Description	Reads Count (Bedtools)	Length	N	RPKM
gene15		MHR_r002	20595	22932		+	N		23S ribosomal RNA	33235	2338	71969	197518
gene14		MHR_r001	18326	19674		+	N		16S ribosomal RNA	13521	1349	71969	139268
gene490		MHR_t019	582355	582426		-	N		tRNA-Gln	297	72	71969	57316.3
gene441		MHR_t015	524559	524632		-	N		tRNA-Met	83	74	71969	15584.8
gene440		MHR_t014	524460	524533		-	N		tRNA-Met	82	74	71969	15397
gene439		MHR_t013	524368	524455		-	N		tRNA-Ser	97	88	71969	15315.9
gene491		MHR_t020	582433	582513		-	N		tRNA-Tyr	72	81	71969	12351
gene562		MHR_t023	660914	660995		-	N		tRNA-Leu	72	82	71969	12200.4
gene563		MHR_t024	661054	661126		-	N		tRNA-Thr	63	73	71969	11991.5
gene564		MHR_t025	661133	661205		-	N		tRNA-Val	60	73	71969	11420.4
gene565		MHR_t026	661214	661286		-	N		tRNA-Glu	60	73	71969	11420.4
gene436		MHR_t010	524038	524110		-	N		tRNA-Phe	57	73	71969	10849.4
gene676		MHR_r003	796667	796877		-	N		5S ribosomal RNA	144	211	71969	9482.76
gene437		MHR_t011	524118	524190		-	N		tRNA-Asp	47	73	71969	8946.01
gene567		MHR_t027	661294	661365		-	N		tRNA-Asn	46	72	71969	8877.28
gene359	mraZ	MHR_0351	444677	445120	0.31	+	N	YP_003856353.1	Protein mraZ	276	444	71969	8637.35
gene542		MHR_t021	641063	641133		-	N		tRNA-Trp	43	71	71969	8415.2
gene442		MHR_t016	524637	524710		-	N		tRNA-Ala	41	74	71969	7698.51
gene161	rpsO	MHR_0157	212001	212267	0.27	+	N	YP_003856167.1	30S ribosomal protein S15	121	267	71969	6296.93
gene438		MHR_t012	524198	524270		-	N		tRNA-Met	33	73	71969	6281.24
gene293		MHR_t006	367377	367457		+	N		tRNA-Leu	35	81	71969	6003.96
gene232		MHR_t005	292797	292870		+	N		tRNA-Arg	31	74	71969	5820.82
gene447		MHR_0432	527407	528855	0.30	-	N	YP_003856427.1	Hexosephosphate transport protein	586	1449	71969	5619.32
gene496	rplU	MHR_0478	586968	587267	0.31	+	N	YP_003856473.1	50S ribosomal protein L21	111	300	71969	5141.1
gene549		MHR_t022	646002	646074		+	N		tRNA-Thr	23	73	71969	4377.84
gene573		MHR_t028	668765	668837		-	N		tRNA-Lys	21	73	71969	3997.15
gene308		MHR_t007	387870	387943		-	N		tRNA-Arg	21	74	71969	3943.14
gene347	vlpF	MHR_0339	435346	435573	0.35	+	N	YP_003856341.1	Variant surface antigen F	64	228	71969	3900.31
gene484		MHR_t018	576131	576203		+	N		tRNA-His	20	73	71969	3806.81
gene231		MHR_t004	292722	292792		+	N		tRNA-Cys	19	71	71969	3718.35
gene150		MHR_t003	179928	180009		+	N		tRNA-Leu	21	82	71969	3558.44
gene574		MHR_t029	668845	668928		-	N		tRNA-Leu	21	84	71969	3473.72
gene346	vlpE	MHR_0338	434404	435015	0.38	+	N	YP_003856340.1	Variant surface antigen E	150	612	71969	3405.61
gene566	rpmF	MHR_0542	661265	661591		-	Y		\N	74	327	71969	3144.41
gene637	gap	MHR_0611	752392	753393	0.33	-	N	YP_003856601.1	Glyceraldehyde 3-phosphate dehydrogenase C	226	1002	71969	3133.97
gene356	vlpB	MHR_0348	441507	442259	0.39	+	N	YP_003856350.1	Variant surface antigen B	168	753	71969	3100.05
gene166		MHR_0162	215437	216780	0.31	+	N	YP_003856172.1	46kDa surface antigen	296	1344	71969	3060.18
gene127		MHR_t001	146787	146860		+	N		tRNA-Ile	16	74	71969	3004.3
gene149		MHR_t002	179834	179921		+	N		tRNA-Ser	19	88	71969	3000.03
gene351	vlpG	MHR_0343	437514	438272	0.40	+	N	YP_003856345.1	Variant surface antigen G	159	759	71969	2910.78
gene535	pdhA	MHR_0517	635119	636219	0.32	-	N	YP_003856512.1	Pyruvate dehydrogenase E1-alpha subunit	224	1101	71969	2826.93
gene518	rpsL	MHR_0500	617805	618224	0.35	+	N	YP_003856495.1	30S ribosomal protein S12	82	420	71969	2712.81
gene497	rpmA	MHR_0479	587277	587534	0.37	+	N	YP_003856474.1	50S ribosomal protein L27	50	258	71969	2692.8
gene626		MHR_0600	739019	739309	0.31	-	N	YP_003856590.1	Probable exported protein	53	291	71969	2530.68
gene396		MHR_0389	493441	493626	0.33	-	N	YP_003856386.1	30S ribosomal protein S14	33	186	71969	2465.22
gene39		MHR_0038	47588	47707	0.33	+	N	YP_003856052.1	hypothetical protein	21	120	71969	2431.6
gene443		MHR_t017	524715	524788		-	N		tRNA-Pro	12	74	71969	2253.22
gene587	tuf	MHR_0560	688443	689651	0.35	-	N	YP_003856554.1	Elongation factor Tu	184	1209	71969	2114.69
gene534	pdhB	MHR_0516	634129	635115	0.35	-	N	YP_003856511.1	Pyruvate dehydrogenase E1 component beta subunit	150	987	71969	2111.68
gene427		MHR_t009	518297	518384		-	Y		tRNA-OTHER	12	88	71969	1894.76
gene519	rpsG	MHR_0501	618245	618715	0.32	+	N	YP_003856496.1	30S ribosomal protein S7	61	471	71969	1799.55
gene656		MHR_0629	772705	773097	0.32	-	N	YP_003856618.1	membrane protease subunits%2C stomatin%2Fprohibitin-like protein	50	393	71969	1767.8
gene647		MHR_t030	762585	762655		+	N		tRNA-Gly	9	71	71969	1761.32
gene335		MHR_t008	417925	417996		-	N		tRNA-Sec	9	72	71969	1736.86
gene475		MHR_0460	565046	566098	0.32	-	N	YP_003856455.1	hypothetical protein	131	1053	71969	1728.61
gene401	rmpC	MHR_0394	495260	495469	0.26	-	N	YP_003856391.1	50S ribosomal protein L29	26	210	71969	1720.32
gene402	rplP	MHR_0395	495469	495882	0.35	-	N	YP_003856392.1	50S ribosomal protein L16	51	414	71969	1711.69
gene704		MHR_0675	831761	832060	0.32	-	N	YP_003856663.1	hypothetical protein	36	300	71969	1667.38
gene36	nox	MHR_0035	45058	46434	0.31	+	N	YP_003856049.1	NADH oxidase	159	1377	71969	1604.42
gene5		MHR_0006	5052	6029	0.30	+	N	YP_003856020.1	Putative MgpA-like protein	108	978	71969	1534.4
gene360	mraW	MHR_0352	445120	446016	0.27	+	N	YP_003856354.1	Ribosomal RNA small subunit methyltransferase H	94	897	71969	1456.1
gene593	deoD	MHR_0566	695939	696637	0.30	-	N	YP_003856560.1	Probable purine nucleoside phosphorylase transmembrane protein	73	699	71969	1451.11
gene710		MHR_0685	839115	839258	0.31	-	N	YP_004956720.1	50S ribosomal protein L34	15	144	71969	1447.38
gene446	ldh	MHR_0431	526425	527366	0.32	-	N	YP_003856426.1	L-lactate dehydrogenase	96	942	71969	1416.04
gene410	rpsJ	MHR_0403	500198	500512	0.29	-	N	YP_003856400.1	30S ribosomal protein S10	32	315	71969	1411.54
gene533	pdhC	MHR_0515	633167	634105	0.34	-	N	YP_003856510.1	Dihydrolipoamide acetyltransferase component of pyruvate dehydrogenase complex	94	939	71969	1390.97
gene222	atpE	MHR_0218	283050	283379	0.33	+	N	YP_003856225.1	ATP synthase C chain%2C sodium ion specific lipid-binding protein	33	330	71969	1389.49
gene668	rpiB	MHR_0641	787720	788181	0.32	-	N	YP_003856629.1	Ribose 5-phosphate isomerase B	46	462	71969	1383.47
gene32	dnaJ	MHR_0031	40187	41305	0.31	-	N	YP_003856045.1	molecular chaperone DnaJ	111	1119	71969	1378.31
gene278	rplK	MHR_0271	347283	347735	0.32	+	N	YP_003856276.1	50S ribosomal protein L11	44	453	71969	1349.61
gene602	nagB	MHR_0575	708268	708960	0.28	+	N	YP_003856569.1	Glucosamine-6-phosphate isomerase 1	67	693	71969	1343.37
gene126	rpsI	MHR_0125	146345	146743	0.34	+	N	YP_003856135.1	30S ribosomal protein S9	38	399	71969	1323.32
gene488	trxA	MHR_0472	579384	579689	0.30	-	N	YP_003856467.1	Thiol-disulfide isomerase and thioredoxin	29	306	71969	1316.83
gene405	rpsS	MHR_0398	496998	497273	0.31	-	N	YP_003856395.1	30S ribosomal protein S19	26	276	71969	1308.94
gene326	acpD	MHR_0317	402945	403529	0.27	-	N	YP_003856322.1	FMN-dependent NADH-azoreductase 1	54	585	71969	1282.6
gene70	himA	MHR_0069	91673	91945	0.28	+	N	YP_003856081.1	Histone-like DNA-binding protein	25	273	71969	1272.42
gene688		MHR_0660	813096	815651	0.31	-	N	YP_003856648.1	hypothetical protein	233	2556	71969	1266.63
gene572	pfkA	MHR_0547	667699	668670	0.32	-	N	YP_003856541.1	6-phosphofructokinase	82	972	71969	1172.2
gene429	rpsT	MHR_0422	519477	519749	0.31	-	N	YP_003856417.1	30S ribosomal protein S20	23	273	71969	1170.63
gene638	dnaK	MHR_0612	753528	755321	0.31	-	N	YP_003856602.1	molecular chaperone DnaK	149	1794	71969	1154.03
gene209		MHR_0205	268943	270028	0.31	-	N	YP_003856212.1	aminopeptidase	90	1086	71969	1151.51
gene456	trxB	MHR_0441	542990	543907	0.31	-	N	YP_003856436.1	Thioredoxin reductase	76	918	71969	1150.34
gene46		MHR_0045	58811	59197	0.27	+	N	YP_003856057.1	hypothetical protein	32	387	71969	1148.93
gene54	rplJ	MHR_0053	68060	68608	0.31	+	N	YP_003856065.1	50S ribosomal protein L10	44	549	71969	1113.61
gene296	rplS	MHR_0288	370821	371183	0.26	-	N	YP_003856293.1	50S ribosomal protein L19	29	363	71969	1110.06
gene663	oppD	MHR_0636	780223	781287	0.31	-	N	YP_003856624.1	Oligopeptide ABC transporter ATP binding prote	85	1065	71969	1108.98
gene538	rpmI	MHR_0520	636963	637151	0.29	-	N	YP_003856515.1	50S ribosomal protein L35	15	189	71969	1102.77
gene93	fba	MHR_0092	115100	115966	0.30	+	N	YP_003856102.1	Fructose-bisphosphate aldolase class II transmembrane protein	68	867	71969	1089.79
gene520	fusA	MHR_0502	618709	620805	0.34	+	N	YP_003856497.1	translation elongation factor G	164	2097	71969	1086.68
gene532	pdhD	MHR_0514	631174	633063	0.35	-	N	YP_003856509.1	pyruvate dehydrogenase E3 component dihydrolipoamide dehydrogenase	145	1890	71969	1066.01
gene29		MHR_0028	37473	38021	0.31	+	N	YP_003856042.1	hypothetical protein	42	549	71969	1063
gene692	nrdI	MHR_0663	818415	818876	0.27	+	N	YP_003856651.1	ribonucleotide reductase stimulatory protein	35	462	71969	1052.64
gene552	ftsH	MHR_0532	648534	650714	0.31	-	N	YP_003856527.1	cell division protease FtsH	164	2181	71969	1044.82
gene48		MHR_0047	60424	60837	0.27	+	N	YP_003856059.1	hypothetical protein	31	414	71969	1040.44
gene536	rpmB	MHR_0518	636364	636555	0.28	-	N	YP_003856513.1	50S ribosomal protein L28	14	192	71969	1013.17
gene345	vlpD	MHR_0337	433600	434094	0.37	+	N	YP_003856339.1	Variant surface antigen D	36	495	71969	1010.54
gene151	rpmG	MHR_0147	180141	180293	0.25	+	N	YP_003856157.1	50S ribosomal protein L33	11	153	71969	998.978
gene199	malD	MHR_0195	256217	257176	0.30	-	N	YP_003856202.1	Maltodextrin ABC transporter%2C permease MalD	69	960	71969	998.694
gene7		MHR_0008	7628	9124	0.27	+	N	YP_003856022.1	dihydrolipoamide dehydrogenase	106	1497	71969	983.872
gene227	atpD	MHR_0223	286924	288336	0.33	+	N	YP_003856230.1	Proton-translocating ATPase%2C beta subunit	100	1413	71969	983.36
gene18		MHR_0017	24731	25240	0.28	+	N	YP_003856031.1	hypothetical protein	36	510	71969	980.814
gene409	rplC	MHR_0402	499495	500190	0.31	-	N	YP_003856399.1	50S ribosomal protein L3	49	696	71969	978.231
gene55	rplL	MHR_0054	68674	69045	0.32	+	N	YP_003856066.1	50S ribosomal protein L7%2FL12	26	372	71969	971.147
gene397	rplE	MHR_0390	493647	494192	0.29	-	N	YP_003856387.1	50S ribosomal protein L5	38	546	71969	967.042
gene2		MHR_0003	2504	2719	0.25	+	N	YP_003856017.1	S4-like RNA binding protein	15	216	71969	964.922
gene33	mnmA	MHR_0032	41349	42461	0.29	-	N	YP_003856046.1	tRNA-specific 2-thiouridylase mnmA	77	1113	71969	961.28
gene485	eno	MHR_0469	576450	577802	0.32	+	N	YP_003856464.1	Enolase	93	1353	71969	955.08
gene125	rplM	MHR_0124	145905	146342	0.31	+	N	YP_003856134.1	50S ribosomal protein L13	30	438	71969	951.704
gene216	obgE	MHR_0212	276931	278187	0.29	+	N	YP_003856219.1	GTPase obg	86	1257	71969	950.644
gene162	glyA	MHR_0158	212348	213604	0.30	+	N	YP_003856168.1	Serine hydroxymethyltransferase 3	84	1257	71969	928.536
gene677	trkA	MHR_0649	796880	797557	0.29	-	N	YP_003856637.1	TrkA-C domain protein	45	678	71969	922.226
gene544	rpsR	MHR_0525	642314	642556	0.29	-	N	YP_003856520.1	30S ribosomal protein S18	16	243	71969	914.889
gene88		MHR_0087	111002	111367		+	Y		\N	24	366	71969	911.139
gene403	rpsC	MHR_0396	495885	496616	0.30	-	N	YP_003856393.1	30S ribosomal protein S3	48	732	71969	911.139
gene545	ssb	MHR_0526	642569	643108	0.28	-	N	YP_003856521.1	Single-stranded DNA-binding protein	35	540	71969	900.594
gene259	metK	MHR_0252	323690	324832	0.31	-	N	YP_003856258.1	S-adenosylmethionine synthetase	74	1143	71969	899.58
gene702		MHR_0673	830185	831036	0.27	+	N	YP_003856661.1	ATPase AAA	55	852	71969	896.969
gene546	rpsF	MHR_0527	643114	643662	0.28	-	N	YP_003856522.1	30S ribosomal protein S6	35	549	71969	885.83
gene265		MHR_0258	330851	332191	0.28	+	N	YP_003856264.1	hypothetical protein	84	1341	71969	870.372
gene103		MHR_0102	123852	124139	0.28	+	N	YP_003856112.1	hypothetical protein	18	288	71969	868.429
gene392	rpsE	MHR_0385	491444	492115	0.30	-	N	YP_003856382.1	30S ribosomal protein S5	42	672	71969	868.429
gene43		MHR_0042	51337	53538	0.27	-	N	YP_003856054.1	hypothetical protein	136	2202	71969	858.176
gene406	rplB	MHR_0399	497273	498118	0.32	-	N	YP_003856396.1	50S ribosomal protein L2	52	846	71969	854.058
gene611		MHR_0585	717207	718823	0.28	-	N	YP_003856575.1	ABC transporter ATP-binding protein	99	1617	71969	850.706
gene110		MHR_0109	128407	129321	0.29	+	N	YP_003856119.1	ABC transporter%2C ATP-binding protein	56	915	71969	850.397
gene384	rpsK	MHR_0378	486959	487351		-	Y		\N	24	393	71969	848.542
gene457	lgt	MHR_0442	544000	545022	0.29	-	N	YP_003856437.1	prolipoprotein diacylglyceryl transferase	62	1023	71969	842.113
gene539	infC	MHR_0521	637144	637836	0.27	-	N	YP_003856516.1	translation initiation factor IF-3	42	693	71969	842.113
gene361	ftsZ	MHR_0353	446073	447197	0.31	+	N	YP_003856355.1	cell division protein FtsZ	68	1125	71969	839.868
gene386		MHR_0683	487771	487887	0.27	-	N	YP_004956718.1	50S ribosomal protein L36	7	117	71969	831.317
gene584		MHR_0557	684618	685271	0.29	-	N	YP_003856551.1	hypothetical protein	39	654	71969	828.593
gene603	nagC	MHR_0576	708955	709323	0.24	-	N	YP_003856570.1	glucokinase	22	369	71969	828.421
gene387	infA	MHR_0380	487911	488129	0.31	-	N	YP_003856377.1	bacterial translation initiation factor 1	13	219	71969	824.81
gene17		MHR_0016	24240	24731	0.25	+	N	YP_003856030.1	hypothetical protein	29	492	71969	819.007
gene508		MHR_0490	606165	606488	0.26	-	N	YP_003856485.1	Putative transciprtional termination factor	19	324	71969	814.823
gene622	pyrH	MHR_0596	734274	734990	0.29	-	N	YP_003856586.1	uridylate kinase	42	717	71969	813.926
gene469	araD	MHR_0454	560060	560794	0.31	-	N	YP_003856449.1	Sugar isomerase SgaE	43	735	71969	812.897
gene604		MHR_0577	709522	709797	0.28	-	N	YP_003856571.1	N-acetylmannosamine kinase%3B transcriptional regulator%2C ROK family protein	16	276	71969	805.5
gene56	rpoB	MHR_0055	69144	72854	0.30	+	N	YP_003856067.1	DNA-directed RNA polymerase subunit beta	213	3711	71969	797.523
gene404	rplV	MHR_0397	496619	496984	0.29	-	N	YP_003856394.1	50S ribosomal protein L22	21	366	71969	797.247
gene683		MHR_0655	804631	807006	0.28	-	N	YP_003856643.1	hypothetical protein	135	2376	71969	789.481
gene666		MHR_0639	783489	786329	0.29	-	N	YP_003856627.1	Lipoprotein	161	2841	71969	787.425
gene450		MHR_0435	531343	533526	0.33	-	N	YP_003856430.1	P3	123	2184	71969	782.541
gene388	map	MHR_0381	488130	488885	0.31	-	N	YP_003856378.1	Methionine aminopeptidase	42	756	71969	771.937
gene168	xylH	MHR_0164	218479	219798	0.28	+	N	YP_003856174.1	Xylose ABC transporter permease protein	73	1320	71969	768.428
gene214	recA	MHR_0210	275068	276099	0.31	-	N	YP_003856217.1	recombinase A	57	1032	71969	767.449
gene682	atpA	MHR_0654	803106	804629	0.29	-	N	YP_003856642.1	ATP synthase subunit A	84	1524	71969	765.859
gene694		MHR_0665	821274	821582	0.28	+	N	YP_003856653.1	Possible beta-galactosidase%2C beta subunit	17	309	71969	764.443
gene57	rpoC	MHR_0056	72874	77136	0.31	+	N	YP_003856068.1	DNA-directed RNA polymerase subunit beta%27	234	4263	71969	762.702
gene50	ushA	MHR_0049	62751	64832	0.30	-	N	YP_003856061.1	5%27-nucleotidase	114	2082	71969	760.814
gene664	oppC	MHR_0637	781287	782441	0.30	-	N	YP_003856625.1	Oligopeptide transport system permease protein	63	1155	71969	757.902
gene12		MHR_0681	16733	17227	0.28	-	N	YP_004956716.1	transcription elongation factor	27	495	71969	757.902
gene132	parE	MHR_0130	151179	153128	0.28	+	N	YP_003856140.1	Topoisomerase IV subunit B	106	1950	71969	755.311
gene408	rplD	MHR_0401	498615	499502	0.30	-	N	YP_003856398.1	50S ribosomal protein L4	48	888	71969	751.074
gene383	rpoA	MHR_0377	485941	486942	0.29	-	N	YP_003856375.1	DNA-directed RNA polymerase subunit alpha	54	1002	71969	748.825
gene399	rplN	MHR_0392	494587	494958	0.33	-	N	YP_003856389.1	50S ribosomal protein L14	20	372	71969	747.036
gene507	infB	MHR_0489	604384	606198	0.29	-	N	YP_003856484.1	Translation initiation factor IF-2	97	1815	71969	742.591
gene474	ulaA	MHR_0459	563229	565010	0.30	-	N	YP_003856454.1	Ascorbate-specific permease IIC component ulaA	95	1782	71969	740.748
gene708	oxaA	MHR_0679	836945	838783	0.27	-	N	YP_003856667.1	Membrane protein oxaA	98	1839	71969	740.455
gene24	ldh	MHR_0023	31703	32605	0.27	-	N	YP_003856037.1	L-lactate dehydrogenase 2	48	903	71969	738.598
gene407	rplW	MHR_0400	498121	498615	0.26	-	N	YP_003856397.1	50S ribosomal protein L23	26	495	71969	729.832
gene398	rplX	MHR_0391	494194	494517	0.29	-	N	YP_003856388.1	50S ribosomal protein L24	17	324	71969	729.052
gene473		MHR_0458	562873	563160	0.27	-	N	YP_003856453.1	Pentitol phosphotransferase enzyme II%2C B component	15	288	71969	723.691
gene516		MHR_0498	613104	616043	0.28	+	N	YP_003856493.1	Protein P115	152	2940	71969	718.374
gene391	rplO	MHR_0384	490974	491420	0.31	-	N	YP_003856381.1	50S ribosomal protein L15	23	447	71969	714.949
gene625	gpmI	MHR_0599	737488	739029	0.29	-	N	YP_003856589.1	2%2C3-bisphosphoglycerate-independent phosphoglycerate mutase	79	1542	71969	711.864
gene592	deoA	MHR_0565	694639	695934	0.28	-	N	YP_003856559.1	Thymidine phosphorylase	66	1296	71969	707.609
gene6		MHR_0007	6016	6981	0.27	+	N	YP_003856021.1	MgpA-like DHH family phosphoesterase	49	966	71969	704.812
gene71	lepA	MHR_0070	92319	94118	0.30	+	N	YP_003856082.1	GTP-binding protein LepA	91	1800	71969	702.463
gene693	nrdE	MHR_0664	818951	821116	0.30	+	N	YP_003856652.1	ribonucleotide-diphosphate reductase subunit alpha	109	2166	71969	699.234
gene665	oppB	MHR_0638	782434	783489	0.28	-	N	YP_003856626.1	Oligopeptide ABC transporter permease protein	53	1056	71969	697.375
gene652		MHR_0625	766989	768266	0.27	-	N	YP_003856614.1	High affinity transport system protein p37	64	1278	71969	695.831
gene389	adk	MHR_0382	488873	489541	0.27	-	N	YP_003856379.1	adenylate kinase	33	669	71969	685.397
gene628		MHR_0602	742492	742857	0.24	-	N	YP_003856592.1	Putative PTS system glucose-specific enzyme II	18	366	71969	683.354
gene577	clpB	MHR_0550	671331	673487	0.26	+	N	YP_003856544.1	ATP-dependent serine proteinase%2C heat shock protein	106	2157	71969	682.826
gene152	pepP	MHR_0148	180300	181361	0.30	+	N	YP_003856158.1	Xaa-pro aminopeptidase	52	1062	71969	680.352
gene385	rpsM	MHR_0379	487381	487749	0.30	-	N	YP_003856376.1	30S ribosomal protein S13	18	369	71969	677.799
gene687		MHR_0659	810558	813086	0.29	-	N	YP_003856647.1	Lipoprotein	123	2529	71969	675.789
gene47		MHR_0046	59590	60372	0.27	+	N	YP_003856058.1	hypothetical protein	38	783	71969	674.336
gene297	trmD	MHR_0289	371173	371853	0.30	-	N	YP_003856294.1	tRNA %28guanine-N%281%29-%29-methyltransferase	33	681	71969	673.32
gene395	rpsH	MHR_0388	493047	493439	0.29	-	N	YP_003856385.1	30S ribosomal protein S8	19	393	71969	671.762
gene691	nrdF	MHR_0662	817377	818411	0.30	+	N	YP_003856650.1	Ribonucleoside-diphosphate reductase beta chai	50	1035	71969	671.25
gene11		MHR_0012	15135	16730	0.29	-	N	YP_003856026.1	hypothetical protein	77	1596	71969	670.367
gene92		MHR_0091	114822	115070	0.24	+	N	YP_003856101.1	hypothetical protein	12	249	71969	669.632
gene547	apt	MHR_0528	643776	644315	0.30	-	N	YP_003856523.1	adenine phosphoribosyltransferase	26	540	71969	669.012
gene160	tpiA	MHR_0156	211164	211895	0.27	+	N	YP_003856166.1	Triosephosphate isomerase	35	732	71969	664.372
gene588	lon	MHR_0561	689843	692464	0.29	-	N	YP_003856555.1	ATP-dependent protease La	124	2622	71969	657.118
gene610	trmE	MHR_0584	715873	717207	0.29	-	N	YP_003856574.1	tRNA modification GTPase mnmE	63	1335	71969	655.713
gene673	ppa	MHR_0646	794379	794933	0.27	-	N	YP_003856634.1	Pyrophosphatephospho hydrolase	26	555	71969	650.931
gene594	secA	MHR_0567	697241	700147	0.28	-	N	YP_003856561.1	Protein translocase subunit secA	136	2907	71969	650.052
gene268		MHR_0261	335342	336756		+	Y		\N	66	1415	71969	648.1
gene451	pgk	MHR_0436	533810	535018	0.29	+	N	YP_003856431.1	Phosphoglycerate kinase	56	1209	71969	643.6
gene325	acpD	MHR_0316	402322	402927	0.28	-	N	YP_003856321.1	FMN-dependent NADH-azoreductase	28	606	71969	642.007
gene109	cbiO	MHR_0108	127616	128416	0.29	+	N	YP_003856118.1	ABC transporter%2C ATP-binding protein	37	801	71969	641.836
gene116	msrA	MHR_0115	137110	137607	0.30	+	N	YP_003856125.1	Peptide methionine sulfoxide reductase msrA	23	498	71969	641.731
gene108	hpt	MHR_0107	127051	127599	0.27	+	N	YP_003856117.1	Hypoxanthine phosphoribosyltransferase	25	549	71969	632.735
gene254		MHR_0247	314193	315005	0.29	+	N	YP_003856253.1	Ser%2FThr protein phosphatase family protein	37	813	71969	632.362
gene101		MHR_0100	120830	121687	0.28	+	N	YP_003856110.1	Fatty acid-binding protein DegV-like protein	39	858	71969	631.585
gene255	gyrB	MHR_0248	315178	317100	0.32	+	N	YP_003856254.1	DNA gyrase subunit B	87	1923	71969	628.629
gene198		MHR_0194	254969	256213	0.28	-	N	YP_003856201.1	ABC-type maltose%2Fmaltodextrin transporter ATP-binding protein MalK	56	1245	71969	624.99
gene464		MHR_0449	555410	555721	0.28	-	N	YP_003856444.1	hypothetical protein	14	312	71969	623.488
gene471	ulaD	MHR_0456	561652	562326	0.29	-	N	YP_003856451.1	hexulose 6 phosphate synthase	30	675	71969	617.55
gene537	rplT	MHR_0519	636560	636919	0.30	-	N	YP_003856514.1	50S ribosomal protein L20	16	360	71969	617.55
gene67	ugpE	MHR_0066	88393	89364	0.28	+	N	YP_003856078.1	ABC transporter permease protein	43	972	71969	614.691
gene305		MHR_0297	382234	383160	0.28	-	N	YP_003856302.1	COF family HAD hydrolase protein	41	927	71969	614.552
gene74		MHR_0073	96169	97707	0.29	+	N	YP_003856085.1	P59-like protein	68	1539	71969	613.938
gene3	gidA	MHR_0004	2726	4585	0.29	+	N	YP_003856018.1	tRNA uridine 5-carboxymethylaminomethyl modification enzyme GidA	82	1860	71969	612.57
gene657		MHR_0630	773634	774155	0.27	-	N	YP_003856619.1	hypothetical protein	23	522	71969	612.226
gene612		MHR_0586	718962	720551	0.29	-	N	YP_003856576.1	hypothetical Y%2BL amino acid transporter 1	70	1590	71969	611.724
gene84	rpsD	MHR_0083	106500	107117	0.28	-	N	YP_003856095.1	30S ribosomal protein S4	27	618	71969	607.057
gene279	rplA	MHR_0272	347735	348427	0.29	+	N	YP_003856277.1	50S ribosomal protein L1	30	693	71969	601.51
gene590	upp	MHR_0563	693273	693896	0.28	-	N	YP_003856557.1	uracil phosphoribosyltransferase	27	624	71969	601.22
gene369	oppC	MHR_0361	465421	466392	0.30	-	N	YP_003856363.1	Oligopeptide transport system permease protein	42	972	71969	600.396
gene266	glpD	MHR_0259	332194	333351	0.28	+	N	YP_003856265.1	Glycerol-3-phosphate dehydrogenase%2C putative	50	1158	71969	599.951
gene233		MHR_0227	292942	293316	0.25	-	N	YP_003856234.1	hypothetical protein	16	375	71969	592.848
gene225	atpA	MHR_0221	284539	286065	0.32	+	N	YP_003856228.1	ATP synthase subunit alpha	65	1527	71969	591.465
gene526		MHR_0508	626179	626907	0.29	-	N	YP_003856503.1	hypothetical protein	31	729	71969	590.866
gene167	xylG	MHR_0163	216875	218479	0.29	+	N	YP_003856173.1	xylose ABC transporter ATP-binding protein	68	1605	71969	588.692
gene60		MHR_0059	78387	79241	0.26	-	N	YP_003856071.1	hypothetical protein	36	855	71969	585.047
gene624		MHR_0598	736472	737353	0.30	-	N	YP_003856588.1	hypothetical protein	37	882	71969	582.891
gene382	rplQ	MHR_0376	485576	485938	0.32	-	N	YP_003856374.1	50S ribosomal protein L17	15	363	71969	574.168
gene102	dnaX	MHR_0101	121689	123827	0.27	+	N	YP_003856111.1	DNA polymerase III gamma and tau subunit	88	2139	71969	571.645
gene701		MHR_0672	829087	830085	0.25	+	N	YP_003856660.1	CLP-like protein	41	999	71969	570.26
gene94		MHR_0093	116010	117011	0.28	+	N	YP_003856103.1	hypothetical protein	41	1002	71969	568.553
gene672	uvrB	MHR_0645	792323	794329	0.28	-	N	YP_003856633.1	Excinuclease ABC subunit B	82	2007	71969	567.703
gene394	rplF	MHR_0387	492502	493041	0.29	-	N	YP_003856384.1	50S ribosomal protein L6	22	540	71969	566.087
gene570	mgs1	MHR_0545	664856	666073	0.28	-	N	YP_003856539.1	ATPase family associated with various cellular activities	49	1218	71969	558.989
gene591	deoC	MHR_0564	693968	694639	0.29	-	N	YP_003856558.1	Deoxyribose-phosphate aldolase 1	27	672	71969	558.276
gene368	oppD	MHR_0360	463976	465421	0.30	-	N	YP_003856362.1	Oligopeptide transport system permease protein	58	1446	71969	557.332
gene434		MHR_0427	522658	523209	0.26	-	N	YP_003856422.1	hypothetical Ribosomal RNA small subunit methyltransferase D	22	552	71969	553.781
gene646	tdk	MHR_0620	761970	762548	0.29	+	N	YP_003856609.1	Thymidine kinase	23	579	71969	551.955
gene128	asnA	MHR_0126	147178	148161	0.28	+	N	YP_003856136.1	Aspartate--ammonia ligase%2C AsnA-type	39	984	71969	550.711
gene79		MHR_0078	102877	103281	0.25	+	N	YP_003856090.1	hypothetical protein	16	405	71969	548.933
gene607		MHR_0581	712738	713270		+	Y		\N	21	533	71969	547.453
gene621	frr	MHR_0595	733709	734269	0.27	-	N	YP_003856585.1	Ribosome recycling factor	22	561	71969	544.897
gene636		MHR_0610	751061	752311	0.28	-	N	YP_003856600.1	hypothetical 33 kDa chaperonin	49	1251	71969	544.244
gene190		MHR_0186	245833	248214	0.29	-	N	YP_003856193.1	Putative maltose phosphorylase domain protein	93	2382	71969	542.495
gene237	fruA	MHR_0231	296255	298351	0.29	-	N	YP_003856238.1	Fructose permease IIC component	81	2097	71969	536.712
gene22		MHR_0021	28334	30724	0.25	+	N	YP_003856035.1	Lipoprotein	92	2391	71969	534.642
gene373	tkt	MHR_0365	470504	472351	0.30	+	N	YP_003856367.1	Probable transketolase transmembrane protein	71	1848	71969	533.84
gene69	engA	MHR_0068	90313	91614	0.26	+	N	YP_003856080.1	GTPase protein	50	1302	71969	533.597
gene147	aspS	MHR_0145	176556	178277	0.28	+	N	YP_003856155.1	aspartyl tRNA synthetase	66	1722	71969	532.556
gene90	grpE	MHR_0089	112437	113219	0.26	+	N	YP_003856099.1	Heat shock protein	30	783	71969	532.371
gene21	bcrA	MHR_0020	27616	28332	0.26	+	N	YP_003856034.1	ABC-type multidrug-like transport system ATP-binding protein	27	717	71969	523.238
gene85	ftsY	MHR_0084	107331	108473	0.27	+	N	YP_003856096.1	Cell division protein ftsY	43	1143	71969	522.729
gene635	tig	MHR_0609	749525	750988	0.26	-	N	YP_003856599.1	Trigger factor	55	1464	71969	522.007
gene689		MHR_0684	815807	816286	0.27	-	N	YP_004956719.1	dihydrofolate reductase	18	480	71969	521.058
gene307		MHR_0299	385410	387785	0.26	-	N	YP_003856304.1	Putative lipoprotein	89	2376	71969	520.473
gene380		MHR_0374	480952	482019	0.26	+	N	YP_003856372.1	Restriction endonuclease S subunits	40	1068	71969	520.407
gene514	plsX	MHR_0496	611354	612349	0.28	+	N	YP_003856491.1	Phosphate acyltransferase	37	996	71969	516.175
gene543	gtp1	MHR_0524	641153	642256	0.28	-	N	YP_003856519.1	Predicted GTPase%2C probable translation factor	41	1104	71969	516.023
gene155	serS	MHR_0151	184964	186232	0.29	-	N	YP_003856161.1	Seryl-trna synthetase protein	47	1269	71969	514.625
gene295	topA	MHR_0287	368964	370817	0.29	-	N	YP_003856292.1	DNA topoisomerase I	68	1854	71969	509.629
gene561	truB	MHR_0541	659955	660854	0.26	-	N	YP_003856536.1	tRNA pseudouridine synthase B	33	900	71969	509.479
gene202		MHR_0198	260753	263209	0.30	-	N	YP_003856205.1	Lipoprotein	90	2457	71969	508.97
gene280	pyrG	MHR_0273	348537	350174	0.28	+	N	YP_003856278.1	CTP synthase	60	1638	71969	508.97
gene309	eutD	MHR_0300	388078	389034	0.29	+	N	YP_003856305.1	Phosphate acetyltransferase	35	957	71969	508.172
gene200	malC	MHR_0196	257179	260244	0.27	-	N	YP_003856203.1	ABC transporter%2C permease protein	112	3066	71969	507.575
gene310	ackA	MHR_0301	389034	390242	0.29	+	N	YP_003856306.1	Acetate kinase AckA	44	1209	71969	505.686
gene599	gatA	MHR_0572	704568	705944	0.28	+	N	YP_003856566.1	Glutamyl-tRNA amidotransferase subunit A	50	1377	71969	504.534
gene706		MHR_0677	833259	835520	0.27	-	N	YP_003856665.1	Lipoprotein	82	2262	71969	503.704
gene38		MHR_0037	47093	47479	0.25	+	N	YP_003856051.1	transposase%2C IS861	14	387	71969	502.657
gene618	pgi	MHR_0592	726457	727950	0.26	-	N	YP_003856582.1	Glucose-6-phosphate isomerase A	54	1494	71969	502.224
gene304	nadD	MHR_0296	381138	382256	0.28	-	N	YP_003856301.1	nicotinate-nucleotide adenylyltransferase	40	1119	71969	496.689
gene146	hisS	MHR_0144	175223	176539	0.25	+	N	YP_003856154.1	Histidyl-tRNA synthetase	47	1317	71969	495.869
gene415	rpoD	MHR_0408	504103	505677	0.28	-	N	YP_003856405.1	RNA polymerase sigma factor	56	1575	71969	494.04
gene605	nanA	MHR_0578	710008	710429		+	Y		\N	15	422	71969	493.894
gene64		MHR_0063	84544	85503	0.28	+	N	YP_003856075.1	Lipoprotein	34	960	71969	492.11
gene390	secY	MHR_0383	489535	490974	0.28	-	N	YP_003856380.1	Preprotein translocase SecY subunit	51	1440	71969	492.11
gene107		MHR_0106	126249	126986	0.28	+	N	YP_003856116.1	Ribosomal RNA small subunit methyltransferase I	26	738	71969	489.521
gene145	secD	MHR_0143	172628	175210	0.28	+	N	YP_003856153.1	Protein-export membrane protein	91	2583	71969	489.521
gene208	dcm	MHR_0204	267636	268859	0.27	-	N	YP_003856211.1	DNA-cytosine methyltransferase family protein	43	1224	71969	488.137
gene524	pyk	MHR_0506	623523	624950	0.30	-	N	YP_003856501.1	Pyruvate kinase	50	1428	71969	486.515
gene630	thrS	MHR_0604	743893	745638	0.28	+	N	YP_003856594.1	Threonyl-tRNA synthetase	61	1746	71969	485.445
gene115	gyrA	MHR_0114	134326	136959	0.30	-	N	YP_003856124.1	DNA gyrase subunit A	92	2634	71969	485.318
gene606		MHR_0579	710847	712423		+	Y		\N	55	1577	71969	484.602
gene617	pgi	MHR_0591	724975	726387	0.27	-	N	YP_003856581.1	Glucose-6-phosphate isomerase A	49	1413	71969	481.846
gene281		MHR_0274	351116	351490	0.27	+	N	YP_003856279.1	hypothetical protein	13	375	71969	481.689
gene428	gcp	MHR_0421	518441	519421	0.27	+	N	YP_003856416.1	Putative glycoprotease GCP	34	981	71969	481.576
gene550		MHR_0530	646155	646964	0.26	-	N	YP_003856525.1	Hydrolase of the HAD family	28	810	71969	480.317
gene681	atpD	MHR_0653	801712	803106	0.28	-	N	YP_003856641.1	ATP synthase subunit B	48	1395	71969	478.103
gene8	valS	MHR_0009	9419	11893	0.25	-	N	YP_003856023.1	valyl-tRNA synthetase	85	2475	71969	477.198
gene99	lplA	MHR_0098	119397	120386	0.27	-	N	YP_003856108.1	Lipoyltransferase and lipoate-protein ligase	34	990	71969	477.198
gene240	rplI	MHR_0234	302886	303323	0.26	+	N	YP_003856241.1	50S ribosomal protein L9	15	438	71969	475.852
gene169		MHR_0165	219770	220384	0.22	+	N	YP_003856175.1	hypothetical protein	21	615	71969	474.459
gene89	hrcA	MHR_0088	111369	112427	0.25	+	N	YP_003856098.1	Heat-inducible transcription repressor hrcA	36	1059	71969	472.347
gene82	zmpC	MHR_0081	104959	106047	0.28	+	N	YP_003856093.1	Zinc metalloproteinase C	37	1089	71969	472.094
gene449		MHR_0434	530454	531161	0.28	-	N	YP_003856429.1	Expressed protein	24	708	71969	471.013
gene585		MHR_0558	685595	686125	0.29	-	N	YP_003856552.1	hypothetical protein	18	531	71969	471.013
gene78		MHR_0077	101932	102846	0.26	+	N	YP_003856089.1	hypothetical protein	31	915	71969	470.755
gene370	oppB	MHR_0362	466392	467543	0.27	-	N	YP_003856364.1	Oligopeptide transport system permease protein	39	1152	71969	470.399
gene75		MHR_0074	97700	99448	0.25	+	N	YP_003856086.1	Amino acid or sugar ABC transport system%2C permease protein	59	1749	71969	468.724
gene344		MHR_0336	431892	432899	0.30	-	N	YP_003856338.1	Nicotinate phosphoribosyltransferase	34	1008	71969	468.676
gene367	oppF	MHR_0359	462652	463986	0.29	-	N	YP_003856361.1	Oligopeptide transport system permease protein	45	1335	71969	468.366
gene66	ugpA	MHR_0065	87426	88436	0.28	+	N	YP_003856077.1	ABC transport permease protein	34	1011	71969	467.285
gene480		MHR_0465	570979	572703	0.27	-	N	YP_003856460.1	hypothetical protein	58	1725	71969	467.19
gene318	deoB	MHR_0309	394749	395939	0.30	-	N	YP_003856314.1	Phosphopentomutase	40	1191	71969	466.662
gene629	trpS	MHR_0603	742908	743891	0.27	+	N	YP_003856593.1	Tryptophanyl-trna synthetase protein	33	984	71969	465.987
gene117	tyrS	MHR_0116	137616	138872	0.26	+	N	YP_003856126.1	Tyrosyl tRNA synthetase 1	42	1257	71969	464.268
gene269	ugpQ	MHR_0262	336749	337474	0.24	+	N	YP_003856267.1	Glycerophosphodiester phosphodiesterase family protein	24	726	71969	459.335
gene579	amyC	MHR_0552	675999	678389	0.29	+	N	YP_003856546.1	alpha-amylase	79	2391	71969	459.094
gene76		MHR_0075	99441	100379	0.28	+	N	YP_003856087.1	Sugar ABC transporter permease protein	31	939	71969	458.723
gene306		MHR_0298	383169	385385	0.25	-	N	YP_003856303.1	hypothetical protein	72	2217	71969	451.254
gene697		MHR_0668	824755	825714	0.26	+	N	YP_003856656.1	hypothetical protein	31	960	71969	448.689
gene466		MHR_0451	557048	557575	0.28	-	N	YP_003856446.1	Predicted sialic acid transporter	17	528	71969	447.373
gene83		MHR_0082	106017	106328	0.24	+	N	YP_003856094.1	hypothetical protein	10	312	71969	445.348
gene195		MHR_0191	253413	253694	0.25	-	N	YP_003856198.1	hypothetical protein	9	282	71969	443.453
gene148		MHR_0146	178281	179693	0.26	+	N	YP_003856156.1	amino acid permease	45	1413	71969	442.512
gene655		MHR_0628	770410	772578	0.26	-	N	YP_003856617.1	hypothetical protein	69	2169	71969	442.022
gene582		MHR_0555	682071	682574	0.28	-	N	YP_003856549.1	hypothetical protein	16	504	71969	441.107
gene215		MHR_0211	276204	276929	0.25	+	N	YP_003856218.1	Phosphotransferase enzyme family protein	23	726	71969	440.196
gene482	potB	MHR_0467	573513	574397	0.26	-	N	YP_003856462.1	spermidine%2Fputrescine ABC transporter permease protein	28	885	71969	439.612
gene223	atpF	MHR_0219	283411	283980	0.25	+	N	YP_003856226.1	ATP synthase subunit b	18	570	71969	438.785
gene324	rpmE	MHR_0315	401647	401868	0.28	-	N	YP_003856320.1	50S ribosomal protein L31	7	222	71969	438.127
gene210	mnuA	MHR_0206	270212	271516	0.27	-	N	YP_003856213.1	Membrane nuclease%2C lipoprotein	41	1305	71969	436.544
gene338		MHR_0328	419394	420221	0.27	+	N	YP_003856333.1	Expressed protein	26	828	71969	436.312
gene31	pepA	MHR_0030	38750	40132	0.29	+	N	YP_003856044.1	aminopeptidase	43	1383	71969	432.017
gene184		MHR_0180	239681	240070	0.25	-	N	YP_003856189.1	Putative type III restriction-modification system: methylase	12	390	71969	427.535
gene458	uvrA	MHR_0443	545049	547916	0.28	-	N	YP_003856438.1	Excinuclease ATPase subunit-like protein	88	2868	71969	426.342
gene418	ffh	MHR_0411	508884	510221	0.27	-	N	YP_003856408.1	Signal recognition particle protein	41	1338	71969	425.777
gene91	argS	MHR_0090	113219	114820	0.27	+	N	YP_003856100.1	Arginyl-tRNA synthetase 1	49	1602	71969	424.999
gene118	prsA	MHR_0117	139010	139990	0.28	+	N	YP_003856127.1	Ribose-phosphate pyrophosphokinase	30	981	71969	424.92
gene277	asnC	MHR_0270	345717	347057	0.29	-	N	YP_003856275.1	Putative asparaginyl-trna synthetase protein	41	1341	71969	424.825
gene272		MHR_0265	339279	340148	0.27	-	N	YP_003856270.1	Fatty acid-binding protein DegV-like protein	26	870	71969	415.249
gene98		MHR_0097	118589	119392	0.26	-	N	YP_003856107.1	Triacylglycerol lipase	24	804	71969	414.772
gene191		MHR_0187	248230	249873	0.27	-	N	YP_003856194.1	Sucrase-isomaltase	49	1644	71969	414.142
gene234		MHR_0228	293827	294363	0.28	+	N	YP_003856235.1	hypothetical protein	16	537	71969	414
gene86		MHR_0085	108709	110391		+	Y		\N	50	1683	71969	412.801
gene393	rplR	MHR_0386	492118	492489	0.27	-	N	YP_003856383.1	50S ribosomal protein L18	11	372	71969	410.87
gene627		MHR_0601	739353	742499	0.26	-	N	YP_003856591.1	Putative ATP-binding helicase protein	92	3147	71969	406.205
gene576	mnuA	MHR_0549	669904	671241	0.27	-	N	YP_003856543.1	Membrane nuclease%2C lipoprotein	39	1338	71969	405.007
gene616		MHR_0590	724404	724952	0.22	+	N	YP_003856580.1	DUTPase	16	549	71969	404.951
gene420	rpsB	MHR_0413	511162	512166	0.28	-	N	YP_003856410.1	30S ribosomal protein S2	29	1005	71969	400.947
gene513		MHR_0495	609720	611354	0.28	+	N	YP_003856490.1	Predicted kinase%2C related to dihydroxyacetone kinase	47	1635	71969	399.424
gene16		MHR_0015	23145	24119	0.25	+	N	YP_003856029.1	Integral membrane protein	28	975	71969	399.032
gene25		MHR_0024	32735	34525	0.24	+	N	YP_003856038.1	hypothetical protein	51	1791	71969	395.666
gene619	polC	MHR_0593	728378	732751	0.27	-	N	YP_003856583.1	DNA polymerase III alpha subunit	124	4374	71969	393.91
gene417	glyS	MHR_0410	507496	508872	0.27	-	N	YP_003856407.1	Glycyl tRNA synthetase	39	1377	71969	393.537
gene63		MHR_0062	82276	84537	0.26	+	N	YP_003856074.1	uncharactized lipoprotein	64	2262	71969	393.135
gene51		MHR_0050	65316	65810	0.21	+	N	YP_003856062.1	hypothetical protein	14	495	71969	392.986
gene465		MHR_0450	555878	556765	0.30	-	N	YP_003856445.1	Transporter%2C SSS family	25	888	71969	391.184
gene432		MHR_0425	521333	522079	0.25	-	N	YP_003856420.1	protein phosphatase 2C	21	747	71969	390.619
gene246		MHR_0240	308515	309192	0.28	+	N	YP_003856247.1	RNA methyltransferase%2C TrmH family%2C group 3	19	678	71969	389.384
gene515	rnc	MHR_0497	612354	613031	0.24	+	N	YP_003856492.1	Ribonuclease III	19	678	71969	389.384
gene470	sgaU	MHR_0455	560784	561677	0.26	-	N	YP_003856450.1	Probable L-ribulose-5-phosphate 3-epimerase ulaE	25	894	71969	388.559
gene690	thyA	MHR_0661	816286	817146	0.27	-	N	YP_003856649.1	Thymidylate synthase 2	24	861	71969	387.313
gene10		MHR_0011	14081	15016	0.25	-	N	YP_003856025.1	hypothetical protein	26	936	71969	385.969
gene362		MHR_0354	447421	448644	0.28	+	N	YP_003856356.1	hypothetical protein	34	1224	71969	385.969
gene263	smpB	MHR_0256	327487	327924	0.26	-	N	YP_003856262.1	Trans-translation protein%2C binds tmRNA and tRNA	12	438	71969	380.681
gene72		MHR_0071	94202	95443	0.27	+	N	YP_003856083.1	Cytosine-specific methyltransferase	34	1242	71969	380.375
gene322	era	MHR_0313	399293	400171	0.26	+	N	YP_003856318.1	GTP-binding protein Era	24	879	71969	379.382
gene448		MHR_0433	528959	530437	0.28	-	N	YP_003856428.1	MG2%2B ion transporter	40	1479	71969	375.791
gene705		MHR_0676	832309	833235	0.25	-	N	YP_003856664.1	hypothetical protein	25	927	71969	374.727
gene678	ntpJ	MHR_0650	797665	799260	0.26	+	N	YP_003856638.1	Cation transport protein	43	1596	71969	374.361
gene68	cmk	MHR_0067	89643	90311	0.26	+	N	YP_003856079.1	Cytidylate kinase	18	669	71969	373.853
gene559	ribF	MHR_0539	658272	659144	0.25	-	N	YP_003856534.1	Riboflavin biosynthesis protein	23	873	71969	366.073
gene40		MHR_0039	47771	47998	0.23	+	N	YP_003856053.1	hypothetical protein	6	228	71969	365.655
gene105	tmk	MHR_0104	124728	125375	0.26	+	N	YP_003856114.1	Thymidylate kinase	17	648	71969	364.526
gene104	recR	MHR_0103	124139	124711	0.24	+	N	YP_003856113.1	Recombination protein	15	573	71969	363.74
gene257		MHR_0250	320713	322437	0.27	-	N	YP_003856256.1	Na%2FPi cotransporter II-related protein	45	1725	71969	362.475
gene671		MHR_0644	790263	792257	0.27	+	N	YP_003856632.1	hypothetical protein	52	1995	71969	362.172
gene119	gidB	MHR_0118	139990	140604	0.24	+	N	YP_003856128.1	Ribosomal RNA small subunit methyltransferase G	16	615	71969	361.493
gene506	rbfA	MHR_0488	604033	604380	0.24	-	N	YP_003856483.1	Ribosome-binding factor A	9	348	71969	359.35
gene139		MHR_0137	164844	166823	0.26	+	N	YP_003856147.1	hypothetical protein	51	1980	71969	357.898
gene298	rpsP	MHR_0290	371859	372131	0.27	-	N	YP_003856295.1	30S ribosomal protein S16	7	273	71969	356.279
gene472	sgaA	MHR_0457	562392	562862	0.27	-	N	YP_003856452.1	Pentitol phosphotransferase enzyme II%2C A component	12	471	71969	354.009
gene548		MHR_0529	644358	645941	0.27	-	N	YP_003856524.1	amino acid permease	40	1584	71969	350.881
gene365		MHR_0357	451680	454385	0.29	-	N	YP_003856359.1	Lipoprotein	68	2706	71969	349.169
gene372	efp	MHR_0364	469637	470197	0.30	+	N	YP_003856366.1	Elongation factor P	14	561	71969	346.753
gene238	leuS	MHR_0232	298485	300851	0.27	+	N	YP_003856239.1	Leucyl-trna synthetase protein	59	2367	71969	346.344
gene363		MHR_0355	448766	449689	0.27	+	N	YP_003856357.1	Probable integrase%2Frecombinase ripx	23	924	71969	345.868
gene329	prfA	MHR_0320	412997	414082	0.30	+	N	YP_003856325.1	Peptide chain release factor 1	27	1086	71969	345.453
gene707		MHR_0678	835535	836386	0.24	-	N	YP_003856666.1	hypothetical protein	21	852	71969	342.479
gene121	ksgA	MHR_0120	141864	142637	0.25	+	N	YP_003856130.1	Ribosomal RNA small subunit methyltransferase A	19	774	71969	341.089
gene423		MHR_0416	513244	514017	0.26	+	N	YP_003856413.1	Probable 1-acyl-sn-glycerol-3-phosphate acyltransferase	19	774	71969	341.089
gene595	dctD	MHR_0568	700943	701431	0.26	+	N	YP_003856562.1	deoxycytidylate deaminase	12	489	71969	340.978
gene292		MHR_0285	364470	367313	0.27	-	N	YP_003856290.1	hypothetical protein	69	2844	71969	337.112
gene433	gmk	MHR_0426	522079	522657	0.25	-	N	YP_003856421.1	guanylate kinase	14	579	71969	335.973
gene557	alaS	MHR_0537	653821	656484	0.26	-	N	YP_003856532.1	alanyl-tRNA synthetase	64	2664	71969	333.811
gene287	lplA	MHR_0280	360404	361444	0.28	-	N	YP_003856285.1	lipoate-protein ligase A	25	1041	71969	333.69
gene290		MHR_0283	362638	363645	0.26	-	N	YP_003856288.1	hypothetical protein	24	1008	71969	330.83
gene62		MHR_0061	79892	82207	0.27	+	N	YP_003856073.1	uncharactized lipoprotein	55	2316	71969	329.973
gene551	lysS	MHR_0531	646964	648442	0.27	-	N	YP_003856526.1	Lysyl-tRNA synthetase 1	35	1479	71969	328.817
gene461	rnhB	MHR_0446	550616	551338	0.24	+	N	YP_003856441.1	Ribonuclease HII	17	723	71969	326.712
gene527	nadE	MHR_0509	626909	627640	0.27	-	N	YP_003856504.1	NH%283%29-dependent NAD%28%2B%29 synthetase	17	732	71969	322.695
gene654		MHR_0627	768761	770401	0.26	-	N	YP_003856616.1	P60-like lipoprotein	38	1641	71969	321.758
gene400	rpsQ	MHR_0393	494958	495260	0.26	-	N	YP_003856390.1	30S ribosomal protein S17	7	303	71969	321.004
gene302		MHR_0294	378986	380461	0.25	+	N	YP_003856299.1	hypothetical protein	34	1476	71969	320.072
gene511		MHR_0493	608779	609387	0.27	+	N	YP_003856488.1	hypothetical protein	14	609	71969	319.422
gene613	napA	MHR_0587	720644	721078	0.27	-	N	YP_003856577.1	Neutrophil activating factor	10	435	71969	319.422
gene284		MHR_0277	355535	357541	0.28	-	N	YP_003856282.1	Lipoprotein	46	2007	71969	318.467
gene589		MHR_0562	692521	693264	0.23	-	N	YP_003856556.1	hypothetical protein	17	744	71969	317.49
gene332		MHR_0323	416235	416630	0.25	+	N	YP_003856328.1	hypothetical protein	9	396	71969	315.793
gene667	fpg	MHR_0640	786884	787720	0.25	-	N	YP_003856628.1	Formamidopyrimidine-DNA glycosylase%2C MutM	19	837	71969	315.415
gene601		MHR_0574	707516	708268	0.27	+	N	YP_003856568.1	Putative transcriptional regulator	17	753	71969	313.696
gene212		MHR_0208	272209	273360	0.28	-	N	YP_003856215.1	5%27-nucleotidase	26	1152	71969	313.6
gene662	oppF	MHR_0635	777920	780223	0.25	-	N	YP_003856623.1	Oligopeptide transport system permease protein	52	2304	71969	313.6
gene112	lig	MHR_0111	130292	132313	0.26	+	N	YP_003856121.1	DNA ligase%2C NAD-dependent	45	2022	71969	309.233
gene211	ung	MHR_0207	271562	272236	0.24	-	N	YP_003856214.1	uracil-DNA glycosylase	15	675	71969	308.775
gene489	proS	MHR_0473	579743	581185	0.28	-	N	YP_003856468.1	prolyl-tRNA synthetase	32	1443	71969	308.133
gene262		MHR_0255	326814	327224	0.25	-	N	YP_003856261.1	Putative DNase%2FRNase endonuclease	9	411	71969	304.267
gene416	dnaG	MHR_0409	505703	507490	0.24	-	N	YP_003856406.1	DNA primase	39	1788	71969	303.076
gene541		MHR_0523	638613	641045	0.22	-	N	YP_003856518.1	hypothetical protein	53	2433	71969	302.683
gene366		MHR_0358	454400	462664	0.27	-	N	YP_003856360.1	hypothetical protein	178	8265	71969	299.248
gene45		MHR_0044	56884	58233	0.27	+	N	YP_003856056.1	transcriptional regulator	29	1350	71969	298.482
gene459		MHR_0444	547925	549700	0.28	-	N	YP_003856439.1	hypothetical protein	38	1776	71969	297.3
gene479		MHR_0464	570703	570936	0.27	-	N	YP_003856459.1	Preprotein translocase%2C SecG subunit	5	234	71969	296.899
gene313	nifU	MHR_0304	391610	392032	0.24	-	N	YP_003856309.1	aminotransferase protein U-like protein	9	423	71969	295.636
gene274	pcrA	MHR_0267	341772	344036	0.26	-	N	YP_003856272.1	ATP-dependent helicase PcrA	48	2265	71969	294.461
gene135	lspA	MHR_0133	158456	159070	0.26	+	N	YP_003856143.1	Signal peptidase II	13	615	71969	293.713
gene65		MHR_0064	85531	87426	0.25	+	N	YP_003856076.1	ABC transporter permease protein	40	1896	71969	293.141
gene651		MHR_0624	766250	767008	0.22	-	N	YP_003856613.1	Probable ABC transporter ATP-binding protein p29	16	759	71969	292.909
gene444		MHR_0429	524928	525593	0.23	+	N	YP_003856424.1	Glycerol-3-phosphate acyltransferase	14	666	71969	292.084
gene193		MHR_0189	252003	252716	0.27	-	N	YP_003856196.1	GntR family transcriptional regulator	15	714	71969	291.909
gene358	gpsA	MHR_0350	443526	444527	0.28	+	N	YP_003856352.1	Glycerol-3-phosphate dehydrogenase %5BNAD%28P%29%2B%5D	21	1002	71969	291.21
gene571		MHR_0546	666060	667511	0.24	-	N	YP_003856540.1	hypothetical protein	30	1452	71969	287.084
gene413	nfo	MHR_0406	502487	503314	0.28	-	N	YP_003856403.1	Probable endonuclease 4	17	828	71969	285.281
gene531		MHR_0513	630458	630652	0.22	+	N	YP_003856508.1	RNA methyltransferase%2C TrmA family protein	4	195	71969	285.023
gene468		MHR_0453	559225	560103	0.24	-	N	YP_003856448.1	hypothetical protein	18	879	71969	284.537
gene133	parC	MHR_0131	153133	155778	0.25	+	N	YP_003856141.1	Topoisomerase IV subunit A	54	2646	71969	283.569
gene600	gatB	MHR_0573	705934	707358	0.27	+	N	YP_003856567.1	Glutamyl-tRNA amidotransferase subunit B	29	1425	71969	282.773
gene364	pepF	MHR_0356	449750	451579	0.25	-	N	YP_003856358.1	Oligoendopeptidase F	37	1830	71969	280.935
gene250	nusG	MHR_0243	310185	310781	0.25	+	N	YP_003856250.1	Transcription antitermination protein	12	597	71969	279.294
gene245	cysS	MHR_0239	307278	308480	0.24	+	N	YP_003856246.1	Cysteinyl-tRNA synthetase	24	1203	71969	277.204
gene575	rbgA	MHR_0548	669032	669886	0.23	-	N	YP_003856542.1	GTP-binding protein	17	855	71969	276.272
gene275		MHR_0268	344014	344718	0.23	-	N	YP_003856273.1	hypothetical membrane protein	14	705	71969	275.927
gene670		MHR_0643	788921	790006	0.25	-	N	YP_003856631.1	ABC transporter%2C permease protein	21	1086	71969	268.685
gene540	tpx	MHR_0522	638093	638611	0.27	-	N	YP_003856517.1	Thiol peroxidase	10	519	71969	267.724
gene331	gltX	MHR_0322	414784	416244	0.28	+	N	YP_003856327.1	Glutamyl-tRNA synthetase	28	1461	71969	266.295
gene648		MHR_0621	762984	763505	0.22	+	N	YP_003856610.1	hypothetical protein	10	522	71969	266.185
gene419	tsf	MHR_0412	510270	511160	0.28	-	N	YP_003856409.1	Elongation factor Ts	17	891	71969	265.11
gene377	rluD	MHR_0369	476472	477365	0.27	+	N	YP_003856371.1	ribosomal large subunit pseudouridine synthase D	17	894	71969	264.22
gene241	dnaC	MHR_0235	303316	304689	0.28	+	N	YP_003856242.1	Replicative helicase DnaB	26	1374	71969	262.931
gene226	atpG	MHR_0222	286067	286915	0.25	+	N	YP_003856229.1	ATP synthase gamma chain	16	849	71969	261.859
gene435		MHR_0428	523222	523914	0.20	-	N	YP_003856423.1	Rec0	13	693	71969	260.654
gene221	atpB	MHR_0217	282200	282949	0.26	+	N	YP_003856224.1	ATP synthase subunit a	14	750	71969	259.371
gene219		MHR_0215	280248	280466	0.22	+	N	YP_003856222.1	putative acyl carrier protein	4	219	71969	253.788
gene80		MHR_0079	103483	104196	0.23	-	N	YP_003856091.1	hypothetical protein	13	714	71969	252.988
gene328		MHR_0319	411985	412920	0.26	+	N	YP_003856324.1	ABC transporter ATP-binding protein	17	936	71969	252.364
gene334		MHR_0325	417146	417916	0.24	+	N	YP_003856330.1	putative tRNA%2FrRNA methyltransferase	14	771	71969	252.306
gene30	trmB	MHR_0029	38088	38693	0.24	+	N	YP_003856043.1	tRNA %28guanine-N%287%29-%29-methyltransferase	11	606	71969	252.217
gene0	dnaA	MHR_0001	1	1215	0.25	+	N	YP_003856015.1	Chromosomal replication initiator protein dnaA	22	1215	71969	251.594
gene35		MHR_0034	43850	45013	0.22	+	N	YP_003856048.1	hypothetical protein	21	1164	71969	250.681
gene337		MHR_0327	418649	419314	0.26	+	N	YP_003856332.1	Chromate ion transporter	12	666	71969	250.358
gene123		MHR_0122	143462	144517	0.25	-	N	YP_003856132.1	ABC transporter permease protein	19	1056	71969	250.002
gene283		MHR_0276	353618	355525	0.26	-	N	YP_003856281.1	Glycerol ABC transporter%2C glycerol binding protein	34	1908	71969	247.603
gene201		MHR_0197	260247	260753	0.24	-	N	YP_003856204.1	hypothetical protein	9	507	71969	246.655
gene253		MHR_0246	313053	314180	0.24	+	N	YP_003856252.1	hypothetical protein	20	1128	71969	246.363
gene37		MHR_0036	46719	47057	0.24	+	N	YP_003856050.1	hypothetical protein	6	339	71969	245.927
gene357	vlpC	MHR_0349	442711	443445	0.43	+	N	YP_003856351.1	Variant surface antigen C	13	735	71969	245.76
gene504	dnaE	MHR_0486	599672	602611	0.26	-	N	YP_003856481.1	DNA polymerase III alpha subunit	52	2940	71969	245.76
gene286		MHR_0279	359206	360402	0.29	-	N	YP_003856284.1	Oxidoreductase%2C FAD%2FFMN-binding	21	1197	71969	243.77
gene431	rsgA	MHR_0424	520478	521332	0.25	-	N	YP_003856419.1	Putative ribosome biogenesis GTPase rsgA	15	855	71969	243.77
gene554	pth	MHR_0534	651610	652185	0.25	-	N	YP_003856529.1	Peptidyl-tRNA hydrolase	10	576	71969	241.23
gene642		MHR_0616	757573	758556	0.22	-	N	YP_003856605.1	hypothetical protein	17	984	71969	240.054
gene157		MHR_0153	197711	202384	0.26	+	N	YP_003856163.1	hypothetical Serine-rich adhesin for platelets	80	4674	71969	237.824
gene709	rnpA	MHR_0680	838765	839115	0.18	-	N	YP_003856668.1	Ribonuclease P protein component	6	351	71969	237.519
gene553		MHR_0533	650775	651653	0.19	-	N	YP_003856528.1	tRNA%28Ile%29-lysidine synthase	15	879	71969	237.114
gene185		MHR_0181	240171	242456		-	Y		\N	39	2286	71969	237.052
gene239		MHR_0233	300892	302886	0.26	+	N	YP_003856240.1	Predicted signaling protein	34	1995	71969	236.805
gene481	potC	MHR_0466	572693	573520	0.25	-	N	YP_003856461.1	Spermidine%2Fputrescine transport system permease protein	14	828	71969	234.937
gene643		MHR_0617	758683	759096	0.20	-	N	YP_003856606.1	hypothetical protein	7	414	71969	234.937
gene315		MHR_0306	393176	393892	0.25	-	N	YP_003856311.1	hypothetical protein	12	717	71969	232.55
gene512		MHR_0494	609418	609720	0.24	+	N	YP_003856489.1	hypothetical protein	5	303	71969	229.288
gene327		MHR_0318	403748	411871	0.26	+	N	YP_003856323.1	ABC transporter permease protein	134	8124	71969	229.187
gene695		MHR_0666	821823	822551	0.25	+	N	YP_003856654.1	hypothetical protein	12	729	71969	228.722
gene294		MHR_0286	368193	368924	0.24	-	N	YP_003856291.1	hypothetical protein	12	732	71969	227.785
gene207		MHR_0203	266251	267654	0.23	-	N	YP_003856210.1	DNA mismatch repair protein	23	1404	71969	227.623
gene631		MHR_0605	746149	746580	0.27	-	N	YP_003856595.1	Peptide methionine sulfoxide reductase MsrA%2FmsrB	7	432	71969	225.148
gene156		MHR_0152	186534	197666	0.27	+	N	YP_003856162.1	hypothetical protein	180	11133	71969	224.654
gene73		MHR_0072	95443	96123	0.22	+	N	YP_003856084.1	hypothetical protein	11	681	71969	224.44
gene154		MHR_0150	183013	184629	0.24	-	N	YP_003856160.1	ABC-type multidrug transport system%2C ATPase and permease component	26	1617	71969	223.418
gene291	lip3	MHR_0284	363683	364501	0.23	-	N	YP_003856289.1	lipase%2Festerase	13	819	71969	220.554
gene376		MHR_0368	475407	475979	0.24	+	N	YP_003856370.1	Uncharacterized domain%2Fprotein associated with RNase G and E	9	573	71969	218.244
gene111		MHR_0110	129311	130270	0.24	+	N	YP_003856120.1	ABC transporter permease protein	15	960	71969	217.107
gene271	ruvA	MHR_0264	338460	339101	0.25	-	N	YP_003856269.1	Holliday junction ATP-dependent DNA helicase r	10	642	71969	216.431
gene675		MHR_0648	795814	796659	0.20	-	N	YP_003856636.1	Expressed protein	13	846	71969	213.515
gene371	pepF	MHR_0363	467617	469443	0.25	-	N	YP_003856365.1	Oligoendopeptidase F	28	1827	71969	212.948
gene229		MHR_0225	288904	291735	0.26	+	N	YP_003856232.1	101 kDa protein	43	2832	71969	210.974
gene20		MHR_0019	25772	27616	0.24	+	N	YP_003856033.1	hypothetical protein	28	1845	71969	210.871
gene495	ptsI	MHR_0477	584401	586116	0.27	-	N	YP_003856472.1	Phosphotransferase system %28PTS%29 enzyme I	26	1716	71969	210.528
gene224	atpH	MHR_0220	283989	284525	0.25	+	N	YP_003856227.1	ATP synthase subunit delta	8	537	71969	207
gene197		MHR_0193	254298	254969	0.25	-	N	YP_003856200.1	hypothetical protein	10	672	71969	206.769
gene299	rsmE	MHR_0291	372241	372918	0.24	-	N	YP_003856296.1	Ribosomal RNA small subunit methyltransferase E	10	678	71969	204.939
gene194		MHR_0190	252802	253413	0.27	-	N	YP_003856197.1	transposase InsK	9	612	71969	204.336
gene424	scpA	MHR_0417	514019	514768	0.25	+	N	YP_003856414.1	Segregation and condensation protein A	11	750	71969	203.791
gene696		MHR_0667	822509	824932	0.23	+	N	YP_003856655.1	DNA2-like helicase	35	2424	71969	200.627
gene311	engB	MHR_0302	390343	390897	0.24	+	N	YP_003856307.1	GTPase EngB	8	555	71969	200.286
gene641		MHR_0615	757299	757716		-	Y		\N	6	418	71969	199.448
gene236		MHR_0230	295753	296172	0.25	+	N	YP_003856237.1	transposase InsK	6	420	71969	198.498
gene414		MHR_0407	503331	504101	0.23	-	N	YP_003856404.1	hypothetical protein	11	771	71969	198.241
gene343		MHR_0335	431132	431905	0.24	-	N	YP_003856337.1	Methyltransferase small domain protein	11	774	71969	197.472
gene120		MHR_0119	140606	141883	0.23	+	N	YP_003856129.1	uncharactized deoxyribonuclease yabD	18	1278	71969	195.702
gene478	vacB	MHR_0463	568592	570676	0.26	-	N	YP_003856458.1	VACB-like ribonuclease II	29	2085	71969	193.262
gene623		MHR_0597	735101	736471	0.25	+	N	YP_003856587.1	hypothetical protein	19	1371	71969	192.562
gene134	ileS	MHR_0132	155788	158466	0.27	+	N	YP_003856142.1	Isoleucyl tRNA synthetase	37	2679	71969	191.904
gene13		MHR_0014	17280	17936	0.23	-	N	YP_003856028.1	hypothetical protein	9	657	71969	190.341
gene669		MHR_0642	788184	788915	0.22	-	N	YP_003856630.1	SUA5-like translation suppressor	10	732	71969	189.821
gene510		MHR_0492	608146	608733	0.22	-	N	YP_003856487.1	hypothetical protein	8	588	71969	189.046
gene503		MHR_0485	598789	599679	0.24	-	N	YP_003856480.1	DNA polymerase I	12	891	71969	187.136
gene158		MHR_0154	202576	208200	0.26	+	N	YP_003856164.1	hypothetical Serine-rich adhesin for platelets	75	5625	71969	185.265
gene186		MHR_0182	242461	243512		-	Y		\N	14	1052	71969	184.913
gene455		MHR_0440	539652	542822	0.25	-	N	YP_003856435.1	Outer membrane protein-P95	42	3171	71969	184.038
gene183		MHR_0179	238248	239459	0.25	-	N	YP_003856188.1	adenine DNA methyltransferase subunit	16	1212	71969	183.431
gene137		MHR_0135	160832	162727	0.25	+	N	YP_003856145.1	Subtilisin-like serine protease	25	1896	71969	183.213
gene509	nusA	MHR_0491	606464	608137	0.26	-	N	YP_003856486.1	Transcription termination-antitermination factor nusA	22	1674	71969	182.609
gene425	scpB	MHR_0418	514758	515369	0.27	+	N	YP_003856415.1	Segregation and condensation protein B	8	612	71969	181.632
gene498		MHR_0480	588759	589523	0.27	+	N	YP_003856475.1	DNA processing protein SMF	10	765	71969	181.632
gene228	atpC	MHR_0224	288339	288647	0.28	+	N	YP_003856231.1	H%2B-transporting two-sector ATPase%2C delta%2Fepsilon subunit	4	309	71969	179.869
gene499		MHR_0481	589830	591068	0.24	+	N	YP_003856476.1	hypothetical protein	16	1239	71969	179.433
gene580		MHR_0553	678508	681093	0.23	-	N	YP_003856547.1	Zinc metalloproteinase C	33	2586	71969	177.313
gene23		MHR_0022	30714	31664	0.24	+	N	YP_003856036.1	Lipoprotein	12	951	71969	175.33
gene312	rluB	MHR_0303	390894	391607	0.24	-	N	YP_003856308.1	ribosomal large subunit pseudouridine synthase B	9	714	71969	175.145
gene422	acpS	MHR_0415	512922	513242	0.21	+	N	YP_003856412.1	Phosphopantethiene--protein transferase domain protein	4	321	71969	173.145
gene505		MHR_0487	602685	604055	0.25	-	N	YP_003856482.1	ABC transporter xylose-binding lipoprotein	17	1371	71969	172.292
gene26	bcrA	MHR_0025	34540	35265	0.25	+	N	YP_003856039.1	ABC-type multidrug-like transport system ATP-binding protein	9	726	71969	172.25
gene560		MHR_0540	659153	659965	0.27	-	N	YP_003856535.1	hypothetical Phosphatase yidA	10	813	71969	170.909
gene578		MHR_0551	673853	675979	0.25	+	N	YP_003856545.1	hypothetical protein	26	2127	71969	169.848
gene583		MHR_0556	683829	684158	0.25	-	N	YP_003856550.1	hypothetical protein	4	330	71969	168.423
gene289		MHR_0282	362322	362654	0.25	-	N	YP_003856287.1	glycine cleavage system H protein	4	333	71969	166.905
gene189	pgmB	MHR_0185	245172	245840	0.25	-	N	YP_003856192.1	putative beta-phosphoglucomutase	8	669	71969	166.157
gene483	potA	MHR_0468	574378	575718	0.26	-	N	YP_003856463.1	ABC transporter%2C ATP-binding protein	16	1341	71969	165.785
gene463		MHR_0448	553452	553874	0.25	-	N	YP_003856443.1	hypothetical protein	5	423	71969	164.242
gene336		MHR_0326	418078	418671	0.24	+	N	YP_003856331.1	Chromate transport protein%2C putative	7	594	71969	163.744
gene303		MHR_0295	380501	381184	0.25	-	N	YP_003856300.1	5%27-methylthioadenosine nucleosidase	8	684	71969	162.513
gene270	ruvB	MHR_0263	337529	338482	0.26	-	N	YP_003856268.1	Holliday junction ATP-dependent DNA helicase ruvB	11	954	71969	160.213
gene333	cspR	MHR_0324	416632	417159	0.27	+	N	YP_003856329.1	Putative RNA methyltransferase%2C TrmH family%2C group 2	6	528	71969	157.896
gene452		MHR_0437	535146	535682	0.24	+	N	YP_003856432.1	transposase%2C IS861	6	537	71969	155.25
gene502		MHR_0484	597941	598747	0.24	+	N	YP_003856479.1	putative hydrolase	9	807	71969	154.961
gene698		MHR_0669	825906	826445	0.23	+	N	YP_003856657.1	hypothetical protein	6	540	71969	154.387
gene44		MHR_0043	53231	56842	0.23	+	N	YP_003856055.1	101 kDa protein	40	3612	71969	153.875
gene581		MHR_0554	681460	682005	0.26	-	N	YP_003856548.1	putative intracellular protease%2Famidase	6	546	71969	152.691
gene182		MHR_0178	236487	237590	0.26	-	N	YP_003856187.1	Putative type III restriction-modification system: methylase	12	1104	71969	151.031
gene620		MHR_0594	732781	733704	0.23	-	N	YP_003856584.1	Phosphatidate cytidylyltransferase synthase	10	924	71969	150.377
gene1	dnaN	MHR_0002	1367	2491	0.24	+	N	YP_003856016.1	DNA polymerase III beta subunit	12	1125	71969	148.212
gene411		MHR_0404	501491	501679	0.24	-	N	YP_003856401.1	hypothetical protein	2	189	71969	147.036
gene242		MHR_0236	304565	305920	0.24	+	N	YP_003856243.1	Hemolysin C	14	1356	71969	143.457
gene179		MHR_0175	232965	234044	0.24	-	N	YP_003856184.1	Type III restriction-modification system methylase	11	1080	71969	141.522
gene658		MHR_0631	774209	775594		+	Y		\N	14	1386	71969	140.352
gene530	trmA	MHR_0512	629562	630362	0.24	+	N	YP_003856507.1	Uncharacterized RNA methyltransferase	8	801	71969	138.775
gene454		MHR_0439	536586	539603	0.24	-	N	YP_003856434.1	hypothetical protein	30	3018	71969	138.12
gene192	pulA	MHR_0188	249860	251878	0.25	-	N	YP_003856195.1	alpha amylase	20	2019	71969	137.641
gene323		MHR_0314	400678	401592	0.26	+	N	YP_003856319.1	hypothetical protein	9	915	71969	136.671
gene586		MHR_0559	687046	688287	0.26	+	N	YP_003856553.1	transposase%2C IS861	12	1242	71969	134.25
gene314	nifS	MHR_0305	392025	393176	0.24	-	N	YP_003856310.1	aminotransferase class V	11	1152	71969	132.677
gene97		MHR_0096	118093	118512	0.26	+	N	YP_003856106.1	transposase%2C IS861	4	420	71969	132.332
gene181		MHR_0177	234707	235819	0.25	-	N	YP_003856186.1	Site-specific DNA-methyltransferase%2C Adenine-specific	10	1113	71969	124.842
gene653		MHR_0626	768392	768727	0.25	-	N	YP_003856615.1	Uncharacterized 13.1 kDa HIT-like protein in P37 5%27region	3	336	71969	124.061
gene4		MHR_0005	4588	5040	0.20	+	N	YP_003856019.1	Ribosomal RNA large subunit methyltransferase H	4	453	71969	122.692
gene615		MHR_0589	723682	724374	0.27	+	N	YP_003856579.1	LemA-family protein	6	693	71969	120.302
gene529	fruK	MHR_0511	628649	629593	0.23	+	N	YP_003856506.1	1-phosphofructokinase	8	945	71969	117.629
gene220	dinP	MHR_0216	280520	281710	0.23	+	N	YP_003856223.1	DNA polymerase IV	10	1191	71969	116.666
gene203		MHR_0199	263243	263719	0.23	-	N	YP_003856206.1	hypothetical protein	4	477	71969	116.519
gene87		MHR_0086	110378	110980	0.21	+	N	YP_003856097.1	hypothetical protein	5	603	71969	115.215
gene674		MHR_0647	794946	795794	0.24	-	N	YP_003856635.1	hypothetical protein	7	849	71969	114.563
gene426		MHR_0419	515323	518276		+	Y		\N	24	2954	71969	112.89
gene597	rluC	MHR_0570	703391	704260	0.22	+	N	YP_003856564.1	Ribosomal large subunit pseudouridine synthase C	7	870	71969	111.798
gene153		MHR_0149	181422	183038	0.23	-	N	YP_003856159.1	ABC-type multidrug transport system%2C ATPase and permease component	13	1617	71969	111.709
gene700		MHR_0671	828121	828750	0.23	+	N	YP_003856659.1	hypothetical protein	5	630	71969	110.277
gene106		MHR_0105	125354	126247	0.22	+	N	YP_003856115.1	DNA polymerase III subunit delta	7	894	71969	108.797
gene301		MHR_0293	373422	378938	0.24	+	N	YP_003856298.1	hypothetical protein	43	5517	71969	108.298
gene639		MHR_0613	755476	756246	0.23	-	N	YP_003856603.1	hypothetical protein	6	771	71969	108.131
gene19		MHR_0018	25233	25619	0.22	+	N	YP_003856032.1	hypothetical protein	3	387	71969	107.712
gene130	uvrC	MHR_0128	148914	150599	0.23	-	N	YP_003856138.1	Excinuclease ABC subunit C	13	1686	71969	107.137
gene213	cls	MHR_0209	273452	275008	0.23	-	N	YP_003856216.1	Cardiolipin synthetase	12	1557	71969	107.09
gene256		MHR_0249	317191	320325	0.24	+	N	YP_003856255.1	101 kDa protein	24	3135	71969	106.372
gene267		MHR_0260	333411	335243	0.23	+	N	YP_003856266.1	hypothetical protein	14	1833	71969	106.126
gene34		MHR_0033	42657	43850	0.24	+	N	YP_003856047.1	Cytosine-specific methyltransferase	9	1194	71969	104.735
gene500		MHR_0482	591055	593718	0.22	+	N	YP_003856477.1	TraE%2FTrsE-like membrane protein	20	2664	71969	104.316
gene476		MHR_0461	566208	567008	0.24	-	N	YP_003856456.1	hypothetical protein	6	801	71969	104.081
gene650		MHR_0623	764518	766257	0.21	-	N	YP_003856612.1	ABC transport system permease protein p69	13	1740	71969	103.812
gene42		MHR_0041	49665	51284		+	Y		\N	12	1620	71969	102.925
gene264	pacL	MHR_0257	328078	330777	0.24	+	N	YP_003856263.1	Cation-transporting ATPase family protein	20	2700	71969	102.925
gene59		MHR_0058	77678	78226	0.25	+	N	YP_003856070.1	hypothetical protein	4	549	71969	101.238
gene555		MHR_0535	652209	652622	0.24	-	N	YP_003856530.1	Holliday junction resolvase%2C putative	3	414	71969	100.687
gene501		MHR_0483	593855	597925	0.24	+	N	YP_003856478.1	putative ICEF-II	29	4071	71969	98.9809
gene686		MHR_0658	808962	810518	0.22	-	N	YP_003856646.1	hypothetical membrane protein	11	1557	71969	98.1654
gene122		MHR_0121	142624	143478	0.21	-	N	YP_003856131.1	ABC transporter permease protein	6	855	71969	97.5079
gene248		MHR_0682	309797	309940	0.24	+	N	YP_004956717.1	hypothetical protein	1	144	71969	96.4922
gene350		MHR_0342	436635	437216	0.23	-	N	YP_003856344.1	hypothetical protein	4	582	71969	95.4974
gene699		MHR_0670	826602	828077	0.22	+	N	YP_003856658.1	hypothetical protein	10	1476	71969	94.1387
gene142		MHR_0140	168479	169372	0.22	+	N	YP_003856150.1	hypothetical protein	6	894	71969	93.2542
gene320		MHR_0311	398451	398903	0.23	+	N	YP_003856316.1	Putative metalloprotease	3	453	71969	92.019
gene317		MHR_0308	394281	394739	0.23	-	N	YP_003856313.1	Transcription termination factor	3	459	71969	90.8162
gene598		MHR_0571	704267	704575	0.23	+	N	YP_003856565.1	Asp-tRNAAsn%2FGlu-tRNAGln amidotransferase C subunit	2	309	71969	89.9344
gene28		MHR_0027	36489	37421	0.22	+	N	YP_003856041.1	Putative lipoprotein	6	933	71969	89.3561
gene141		MHR_0139	167751	168542	0.24	+	N	YP_003856149.1	hypothetical protein	5	792	71969	87.7201
gene649		MHR_0622	763541	764332	0.27	+	N	YP_003856611.1	transposase%2C IS861	5	792	71969	87.7201
gene61	dhfR	MHR_0060	79360	79839	0.23	+	N	YP_003856072.1	Bifunctional protein including dihydrofolate reductase and deoxycytidylate deaminase family domains	3	480	71969	86.8429
gene421	recU	MHR_0414	512353	512841	0.22	-	N	YP_003856411.1	Holliday junction resolvase recU	3	489	71969	85.2446
gene430	rpe	MHR_0423	519841	520497	0.23	-	N	YP_003856418.1	Ribulose-phosphate 3-epimerase	4	657	71969	84.5959
gene487		MHR_0471	578696	579190	0.28	+	N	YP_003856466.1	transposase InsK	3	495	71969	84.2113
gene354		MHR_0346	440592	440933	0.30	+	N	YP_003856348.1	transposase	2	342	71969	81.2566
gene159		MHR_0155	209044	210453	0.27	-	N	YP_003856165.1	hypothetical Serine-rich adhesin for platelets	8	1410	71969	78.8361
gene124	gtsA	MHR_0123	144489	145727	0.23	-	N	YP_003856133.1	Glycerol ABC transporter%2C ATP bindingcomponent	7	1239	71969	78.5021
gene288		MHR_0281	361448	362335	0.25	-	N	YP_003856286.1	NAD-dependent protein deacetylase SIR2 family-like protein	5	888	71969	78.2369
gene300		MHR_0292	372920	373276	0.18	+	N	YP_003856297.1	hypothetical protein	2	357	71969	77.8424
gene170	glcK	MHR_0166	220371	221264	0.28	+	N	YP_003856176.1	Glucokinase	5	894	71969	77.7118
gene136		MHR_0134	159129	160037	0.26	-	N	YP_003856144.1	transposase InsK	5	909	71969	76.4294
gene247		MHR_0241	309213	309761	0.21	+	N	YP_003856248.1	hypothetical protein	3	549	71969	75.9283
gene614		MHR_0588	721639	723660	0.23	+	N	YP_003856578.1	hypothetical protein	11	2022	71969	75.5903
gene140		MHR_0138	166825	167568	0.22	+	N	YP_003856148.1	hypothetical protein	4	744	71969	74.7036
gene178		MHR_0174	230514	232946	0.24	-	N	YP_003856183.1	hypothetical protein	13	2433	71969	74.243
gene129		MHR_0127	148205	148771	0.21	+	N	YP_003856137.1	hypothetical protein	3	567	71969	73.5178
gene285		MHR_0278	357691	359202	0.24	+	N	YP_003856283.1	amidohydrolase	8	1512	71969	73.5178
gene644		MHR_0618	759599	759976	0.19	-	N	YP_003856607.1	hypothetical protein	2	378	71969	73.5178
gene569		MHR_0544	663910	664866	0.26	-	N	YP_003856538.1	Phenylalanyl-tRNA synthetase%2C alpha subunit	5	957	71969	72.596
gene342	metS	MHR_0334	429598	431130	0.24	-	N	YP_003856336.1	methionyl tRNA synthetase	8	1533	71969	72.5107
gene321	cdd	MHR_0312	398907	399293	0.27	+	N	YP_003856317.1	Methyltransferase type 11	2	387	71969	71.8081
gene9		MHR_0010	11883	14069	0.20	-	N	YP_003856024.1	hypothetical protein	11	2187	71969	69.8873
gene235		MHR_0229	294749	295750	0.25	+	N	YP_003856236.1	transposase	5	1002	71969	69.3357
gene375		MHR_0367	474404	475240	0.26	-	N	YP_003856369.1	hypothetical protein	4	837	71969	66.4032
gene114		MHR_0113	133548	134195	0.25	-	N	YP_003856123.1	Sugar-phospahte nucleotidyltransferase	3	648	71969	64.3281
gene249	secE	MHR_0242	309955	310173	0.24	+	N	YP_003856249.1	preprotein translocase subunit SecE	1	219	71969	63.4469
gene258		MHR_0251	322549	323643	0.24	-	N	YP_003856257.1	hypothetical protein	5	1095	71969	63.4469
gene349		MHR_0341	436055	436504	0.29	-	N	YP_003856343.1	transposase InsK	2	450	71969	61.755
gene348		MHR_0340	435784	436011	0.24	-	N	YP_003856342.1	hypothetical protein	1	228	71969	60.9424
gene494		MHR_0476	584111	584338	0.23	+	N	YP_003856471.1	hypothetical protein	1	228	71969	60.9424
gene556		MHR_0536	652601	653743	0.23	-	N	YP_003856531.1	hypothetical protein	5	1143	71969	60.7825
gene528		MHR_0510	627664	628581	0.22	-	N	YP_003856505.1	mannose-6-phosphate isomerase	4	918	71969	60.5441
gene163		MHR_0159	214078	214314	0.30	-	N	YP_003856169.1	IS3-family transposase%2C OrfB	1	237	71969	58.6281
gene558		MHR_0538	656561	658243	0.26	-	N	YP_003856533.1	hypothetical protein	7	1683	71969	57.7921
gene680		MHR_0652	800243	801475	0.22	+	N	YP_003856640.1	hypothetical protein	5	1233	71969	56.3458
gene27		MHR_0026	35252	36496	0.20	+	N	YP_003856040.1	lipoprotein	5	1245	71969	55.8027
gene445		MHR_0430	525594	526340	0.21	-	N	YP_003856425.1	hypothetical protein	3	747	71969	55.8027
gene608		MHR_0582	713400	714164	0.21	+	N	YP_003856572.1	hypothetical protein	3	765	71969	54.4897
gene703		MHR_0674	831099	831617	0.21	-	N	YP_003856662.1	hypothetical protein	2	519	71969	53.5448
gene525		MHR_0507	625024	625821	0.21	-	N	YP_003856502.1	hypothetical protein	3	798	71969	52.2364
gene49		MHR_0048	61245	62672	0.26	+	N	YP_003856060.1	transposase%2C IS861	5	1428	71969	48.6515
gene196		MHR_0192	253663	254235	0.24	-	N	YP_003856199.1	hypothetical protein	2	573	71969	48.4987
gene252		MHR_0245	311567	312719		+	Y		\N	4	1153	71969	48.2042
gene634		MHR_0608	748892	749473	0.24	-	N	YP_003856598.1	hypothetical protein	2	582	71969	47.7487
gene477		MHR_0462	567693	568574	0.21	-	N	YP_003856457.1	hypothetical protein	3	882	71969	47.2615
gene685		MHR_0657	808382	808972	0.23	-	N	YP_003856645.1	hypothetical protein	2	591	71969	47.0216
gene230		MHR_0226	292054	292650	0.22	+	N	YP_003856233.1	Proline dipeptidase PepQ	2	597	71969	46.549
gene517		MHR_0499	616120	617016	0.26	-	N	YP_003856494.1	transposase InsK	3	897	71969	46.4711
gene100		MHR_0099	120406	120720	0.22	-	N	YP_003856109.1	Expressed protein	1	315	71969	44.1107
gene276		MHR_0269	344718	345713	0.20	-	N	YP_003856274.1	Glycosyltransferase	3	996	71969	41.852
gene244		MHR_0238	306602	307285	0.22	+	N	YP_003856245.1	hypothetical metal-dependent hydrolase	2	684	71969	40.6283
gene330	hemK	MHR_0321	414066	414797	0.23	+	N	YP_003856326.1	Protein-%28Glutamine-N5%29 methyltransferase%2C release factor-specific	2	732	71969	37.9641
gene460		MHR_0445	549901	550647	0.20	+	N	YP_003856440.1	hypothetical protein	2	747	71969	37.2018
gene609		MHR_0583	714145	714891	0.22	+	N	YP_003856573.1	hypothetical protein	2	747	71969	37.2018
gene206		MHR_0202	265039	266184	0.26	-	N	YP_003856209.1	Restriction endonuclease S subunits	3	1146	71969	36.374
gene319		MHR_0310	396019	398049	0.21	+	N	YP_003856315.1	ABC transporter ATP-binding and permease protein	5	2031	71969	34.207
gene467		MHR_0452	558739	559158	0.20	-	N	YP_003856447.1	hypothetical protein	1	420	71969	33.083
gene282		MHR_0275	351909	353192	0.25	+	N	YP_003856280.1	transposase%2C IS861	3	1284	71969	32.4647
gene218		MHR_0214	279809	280240	0.24	+	N	YP_003856221.1	hypothetical protein	1	432	71969	32.1641
gene316		MHR_0307	393899	394330	0.21	-	N	YP_003856312.1	hypothetical protein	1	432	71969	32.1641
gene661		MHR_0634	777470	777901	0.23	-	N	YP_003856622.1	hypothetical protein	1	432	71969	32.1641
gene660	dnaI	MHR_0633	776536	777405	0.21	+	N	YP_003856621.1	Primosomal protein DnaI	2	870	71969	31.9422
gene187		MHR_0183	243626	244519	0.26	-	N	YP_003856190.1	transposase InsK	2	894	71969	31.0847
gene521		MHR_0503	620833	621741	0.21	+	N	YP_003856498.1	hypothetical protein	2	909	71969	30.5718
gene486		MHR_0470	578235	578696	0.26	+	N	YP_003856465.1	hypothetical protein	1	462	71969	30.0755
gene138		MHR_0136	162729	163661	0.22	+	N	YP_003856146.1	hypothetical protein	2	933	71969	29.7854
gene41		MHR_0040	48043	49656		+	Y		\N	3	1614	71969	25.8269
gene260		MHR_0253	325123	326268	0.19	+	N	YP_003856259.1	hypothetical protein	2	1146	71969	24.2493
gene81		MHR_0080	103922	104497	0.18	+	N	YP_003856092.1	hypothetical protein	1	576	71969	24.123
gene144		MHR_0142	170698	171282	0.24	-	N	YP_003856152.1	transposase%2C IS861	1	585	71969	23.7519
gene273		MHR_0266	340546	341130	0.20	-	N	YP_003856271.1	hypothetical protein	1	585	71969	23.7519
gene113		MHR_0112	132941	133567	0.21	-	N	YP_003856122.1	hypothetical protein	1	627	71969	22.1609
gene243		MHR_0237	305923	306612	0.22	+	N	YP_003856244.1	Expressed protein	1	690	71969	20.1375
gene453		MHR_0438	535805	536524	0.27	+	N	YP_003856433.1	transposase InsK	1	720	71969	19.2984
gene379		MHR_0372	479050	480636		-	Y		\N	2	1587	71969	17.5109
gene378		MHR_0370	477408	479037		-	Y		\N	2	1630	71969	17.0489
gene659		MHR_0632	775626	776534	0.20	+	N	YP_003856620.1	Chromosome replication initiation and membrane attachment protein	1	909	71969	15.2859
gene462		MHR_0447	551858	552775	0.26	-	N	YP_003856442.1	transposase InsK	1	918	71969	15.136
gene684		MHR_0656	807453	808373	0.20	-	N	YP_003856644.1	hypothetical protein	1	921	71969	15.0867
gene53		MHR_0052	67018	67971	0.22	+	N	YP_003856064.1	hypothetical protein	1	954	71969	14.5649
gene217		MHR_0213	278656	279834	0.23	+	N	YP_003856220.1	hypothetical protein	1	1179	71969	11.7853
gene52		MHR_0051	65897	67111	0.19	+	N	YP_003856063.1	hypothetical protein	1	1215	71969	11.4361
gene596		MHR_0569	701493	702959	0.25	+	N	YP_003856563.1	transposase%2C IS861	1	1467	71969	9.47162
gene568	pheT	MHR_0543	661712	663898	0.24	-	N	YP_003856537.1	Phenylalanyl-tRNA synthetase beta chain	1	2187	71969	6.35339
gene58		MHR_0057	77259	77675	0.23	+	N	YP_003856069.1	ATPase%2C YjeE family	0	417	71969	0
gene77		MHR_0076	100464	101828	0.29	+	N	YP_003856088.1	Ag 243-5 protein	0	1365	71969	0
gene95		MHR_0094	117596	117793	0.26	+	N	YP_003856104.1	hypothetical protein	0	198	71969	0
gene96	tnp	MHR_0095	117794	118090	0.28	+	N	YP_003856105.1	transposase	0	297	71969	0
gene131		MHR_0129	150678	151013	0.24	+	N	YP_003856139.1	hypothetical protein	0	336	71969	0
gene143		MHR_0141	170210	170629	0.26	-	N	YP_003856151.1	transposase%2C IS861	0	420	71969	0
gene164		MHR_0160	214314	214619	0.26	-	N	YP_003856170.1	hypothetical protein	0	306	71969	0
gene165		MHR_0161	214544	215125	0.23	-	N	YP_003856171.1	hypothetical protein	0	582	71969	0
gene171		MHR_0167	221329	222411	0.21	-	N	YP_003856177.1	hypothetical protein	0	1083	71969	0
gene172		MHR_0168	222527	223252	0.22	-	N	YP_003856178.1	hypothetical protein	0	726	71969	0
gene173	mtlF	MHR_0169	224984	225421	0.22	-	N	YP_003856179.1	Mannitol-specific phosphotransferase enzyme IIA component	0	438	71969	0
gene174	mtlD	MHR_0170	225414	226514	0.23	-	N	YP_003856180.1	mannitol-1-phosphate 5-dehydrogenase	0	1101	71969	0
gene175	mtlA	MHR_0171	226492	227939		-	Y		\N	0	1448	71969	0
gene176		MHR_0172	228218	228799	0.21	-	N	YP_003856181.1	hypothetical protein	0	582	71969	0
gene177		MHR_0173	228983	230449	0.25	+	N	YP_003856182.1	transposase%2C IS861	0	1467	71969	0
gene180		MHR_0176	234272	234655	0.24	-	N	YP_003856185.1	Putative type III restriction-modification system: methylase	0	384	71969	0
gene188		MHR_0184	244576	245088	0.22	-	N	YP_003856191.1	hypothetical protein	0	513	71969	0
gene204		MHR_0200	263886	264305	0.26	+	N	YP_003856207.1	Restriction endonuclease S subunits	0	420	71969	0
gene205	hsdS	MHR_0201	264361	265059	0.25	+	N	YP_003856208.1	Type I site-specific DNA methyltransferase specificity subunit	0	699	71969	0
gene251		MHR_0244	310904	311350	0.19	+	N	YP_003856251.1	hypothetical protein	0	447	71969	0
gene261		MHR_0254	326286	326768	0.19	+	N	YP_003856260.1	hypothetical protein	0	483	71969	0
gene339	hsdR	MHR_0329	420247	423810	0.24	-	N	YP_003856334.1	Type I site-specific deoxyribonuclease%2C HsdR family	0	3564	71969	0
gene340	hsdM	MHR_0330	423824	426619	0.23	-	N	YP_003856335.1	Type I restriction-modification system methyltransferase subunit	0	2796	71969	0
gene341		MHR_0331	426743	429509		-	Y		\N	0	2767	71969	0
gene352	vlpA	MHR_0344	438638	439672	0.37	+	N	YP_003856346.1	Variant surface antigen A	0	1035	71969	0
gene353		MHR_0345	439783	440304	0.24	+	N	YP_003856347.1	hypothetical protein	0	522	71969	0
gene355		MHR_0347	440977	441204	0.23	+	N	YP_003856349.1	hypothetical protein	0	228	71969	0
gene374		MHR_0366	472899	473381	0.18	-	N	YP_003856368.1	hypothetical protein	0	483	71969	0
gene381		MHR_0375	481999	483252	0.26	-	N	YP_003856373.1	Type I site-specific DNA methyltransferase specificity subunit	0	1254	71969	0
gene412		MHR_0405	502111	502233	0.17	-	N	YP_003856402.1	hypothetical protein	0	123	71969	0
gene492		MHR_0474	582903	583490	0.23	+	N	YP_003856469.1	hypothetical protein	0	588	71969	0
gene493	tnp	MHR_0475	583621	583965	0.29	+	N	YP_003856470.1	transposase	0	345	71969	0
gene522		MHR_0504	621821	622870	0.25	+	N	YP_003856499.1	transposase	0	1050	71969	0
gene523		MHR_0505	623016	623243	0.22	+	N	YP_003856500.1	hypothetical protein	0	228	71969	0
gene632		MHR_0606	748124	748276	0.24	-	N	YP_003856596.1	hypothetical protein	0	153	71969	0
gene633		MHR_0607	748320	748769	0.29	-	N	YP_003856597.1	transposase InsK	0	450	71969	0
gene640		MHR_0614	756339	756986	0.19	-	N	YP_003856604.1	hypothetical protein	0	648	71969	0
gene645		MHR_0619	760493	760975	0.21	-	N	YP_003856608.1	hypothetical protein	0	483	71969	0
gene679		MHR_0651	799354	800055	0.19	-	N	YP_003856639.1	ABC transporter ATP-binding-Pr1	0	702	71969	0
										71969
