# Supplementary material for: Unravelling the Transcriptome Profile of the Swine Respiratory Tract Mycoplasmas
Source: PLoS One. 2014 Oct 15;9(10):e110327. doi: 10.1371/journal.pone.0110327 (PMC4198240; doi:10.1371/journal.pone.0110327)
Supplement: Table S4 — Probably noncoding RNA detected in the three transcriptome studied. (XLSX) [file pone.0110327.s006.xlsx]

## Sheet: Sheet1
Table S4. Probably noncoding RNA detected in the three transcriptome studied.
Mycoplasma hyopneumoniae transcriptome				Mycoplasma flocculare transcriptome					Mycoplasma hyorhinis transcriptome
Probably ncRNA transcript	Initial position	End position	Length	Probably ncRNA transcript	Initial position	End position	Length		Probably ncRNA transcript	Initial position	End position	Length
misc_feature	704021	704056	35	misc_feature	143858	143896	38		misc_feature	169723	169753	30
misc_feature	492998	493035	37	misc_feature	51973	52012	39		misc_feature	586531	586561	30
misc_feature	545416	545454	38	misc_feature	10748	10787	39		misc_feature	403530	403561	31
misc_feature	161254	161294	40	misc_feature	23121	23161	40		misc_feature	700345	700381	36
misc_feature	165328	165368	40	misc_feature	123638	123680	42		misc_feature	608734	608778	44
misc_feature	680230	680271	41	misc_feature	181210	181255	45		misc_feature	40141	40186	45
misc_feature	304384	304427	43	misc_feature	81998	82044	46		misc_feature	742858	742907	49
misc_feature	634103	634146	43	misc_feature	9114	9160	46		misc_feature	774156	774208	52
misc_feature	339268	339312	44	misc_feature	18161	18208	47		misc_feature	519422	519476	54
misc_feature	172421	172467	46	misc_feature	16196	16244	48		misc_feature	159071	159128	57
misc_feature	332191	332239	48	misc_feature	23540	23589	49		misc_feature	137051	137109	58
misc_feature	171683	171733	50	misc_feature	15161	15211	50		misc_feature	449690	449749	59
misc_feature	220601	220652	51	misc_feature	7663	7714	51		misc_feature	536525	536585	60
misc_feature	372082	372134	52	misc_feature	10719	10771	52		misc_feature	801476	801538	62
misc_feature	404259	404311	52	misc_feature	114686	114738	52		misc_feature	792258	792322	64
misc_feature	848474	848526	52	misc_feature	32351	32405	54	1	misc_feature	551339	551404	65
misc_feature	169424	169479	55	misc_feature	7095	7149	54		misc_feature	480883	480951	68
misc_feature	777816	777872	56	misc_feature	16104	16165	61		misc_feature	678390	678458	68
misc_feature	671394	671451	57	misc_feature	24176	24238	62	1	misc_feature	214003	214077	74
misc_feature	172297	172355	58	misc_feature	175873	175939	66		misc_feature	118513	118588	75
misc_feature	104504	104564	60	misc_feature	33318	33384	66		misc_feature	616044	616119	75
misc_feature	727520	727583	63	misc_feature	24019	24086	67		misc_feature	296173	296254	81
misc_feature	32470	32534	64	misc_feature	9636	9705	69		misc_feature	324833	324914	81
misc_feature	396428	396494	66	misc_feature	74674	74744	70		misc_feature	700148	700229	81
misc_feature	48356	48425	69	misc_feature	150308	150379	71		misc_feature	78304	78386	82
misc_feature	228974	229043	69	misc_feature	29359	29432	73		misc_feature	671242	671330	88
misc_feature	169353	169423	70	misc_feature	30993	31066	73		misc_feature	437297	437386	89
misc_feature	760103	760175	72	misc_feature	29346	29420	74		misc_feature	145811	145904	93
misc_feature	268865	268938	73	misc_feature	31343	31418	75		misc_feature	211068	211163	95
misc_feature	777567	777640	73	misc_feature	74135	74212	77		misc_feature	735002	735100	98
misc_feature	894373	894446	73	misc_feature	6668	6746	78		misc_feature	276100	276203	103
misc_feature	415388	415467	79	misc_feature	36359	36437	78		misc_feature	208201	208307	106
misc_feature	765175	765254	79	misc_feature	113827	113907	80		misc_feature	797558	797664	106
misc_feature	46201	46281	80	misc_feature	138	218	80		misc_feature	79242	79359	117
misc_feature	726510	726590	80	misc_feature	66360	66441	81		misc_feature	686927	687045	118
misc_feature	412712	412794	82	misc_feature	6424	6507	83		misc_feature	437394	437513	119
misc_feature	112423	112506	83	misc_feature	22099	22182	83		misc_feature	186233	186354	121
misc_feature	487947	488033	86	misc_feature	53963	54047	84		misc_feature	32606	32734	128
misc_feature	331740	331828	88	misc_feature	6264	6354	90		misc_feature	357542	357672	130
misc_feature	116639	116731	92	misc_feature	7200	7290	90		misc_feature	353193	353326	133
misc_feature	485599	485693	94	misc_feature	46133	46224	91		misc_feature	186398	186533	135
misc_feature	898334	898438	104	misc_feature	37904	37995	91		misc_feature	524789	524927	138
misc_feature	177475	177583	108	misc_feature	163549	163643	94		misc_feature	17937	18081	144
misc_feature	898138	898247	109	misc_feature	74169	74264	95		misc_feature	263731	263878	147
misc_feature	826465	826578	113	misc_feature	29622	29720	98		misc_feature	745786	745935	149
misc_feature	37171	37286	115	misc_feature	149937	150037	100		misc_feature	210454	210604	150
misc_feature	756927	757047	120	misc_feature	11119	11223	104		misc_feature	688288	688442	154
misc_feature	160464	160587	123	misc_feature	3997	4101	104		misc_feature	801552	801711	159
misc_feature	685895	686021	126	misc_feature	2765	2869	104		misc_feature	817214	817376	162
misc_feature	325428	325557	129	misc_feature	52797	52905	108		misc_feature	623356	623522	166
misc_feature	401488	401617	129	misc_feature	36131	36240	109		misc_feature	106329	106499	170
misc_feature	450739	450872	133	misc_feature	5542	5651	109		misc_feature	293655	293826	171
misc_feature	177599	177733	134	misc_feature	82251	82363	112		misc_feature	575958	576130	172
misc_feature	501583	501717	134	misc_feature	30201	30315	114	1	misc_feature	433320	433495	175
misc_feature	752390	752528	138	misc_feature	53729	53844	115		misc_feature	9187	9368	181
misc_feature	429215	429363	148	misc_feature	57098	57213	115		misc_feature	579191	579383	192
misc_feature	398874	399031	157	misc_feature	143897	144014	117		misc_feature	42462	42656	194
misc_feature	581356	581519	163	misc_feature	83505	83623	118		misc_feature	103282	103482	200
misc_feature	826672	826839	167	misc_feature	41393	41513	120		misc_feature	18121	18325	204
misc_feature	241585	241758	173	misc_feature	3074	3196	122		misc_feature	22933	23144	211
misc_feature	557826	558000	174	misc_feature	83261	83384	123		misc_feature	107118	107330	212
misc_feature	616564	616744	180	misc_feature	147304	147428	124		misc_feature	582514	582731	217
misc_feature	259731	259925	194	misc_feature	94416	94544	128		misc_feature	347058	347282	224
misc_feature	723864	724060	196	misc_feature	68856	68984	128		misc_feature	108474	108708	234
misc_feature	868476	868676	200	misc_feature	3359	3491	132		misc_feature	839259	839502	243
misc_feature	17158	17359	201	misc_feature	2	135	133		misc_feature	714892	715146	254
misc_feature	492265	492472	207	misc_feature	94638	94779	141		misc_feature	790007	790262	255
misc_feature	603491	603715	224	misc_feature	56761	56903	142		misc_feature	104622	104958	336
misc_feature	416185	416419	234	misc_feature	4818	4961	143		misc_feature	686126	686554	428
misc_feature	417218	417453	235	misc_feature	36486	36639	153		misc_feature	64833	65315	482
misc_feature	346659	346902	243	misc_feature	171629	171782	153		misc_feature	630653	631141	488
misc_feature	639915	640177	262	misc_feature	22513	22667	154		misc_feature	715153	715743	590
misc_feature	886273	886558	285	misc_feature	46334	46489	155
misc_feature	756326	756686	360	misc_feature	114923	115079	156
misc_feature	432726	433119	393	misc_feature	11327	11483	156
misc_feature	414906	415301	395	misc_feature	40738	40896	158	3
misc_feature	287315	287717	402	misc_feature	2653	2816	163
misc_feature	110239	110647	408	misc_feature	4736	4902	166
misc_feature	429819	430294	475	misc_feature	6455	6628	173
				misc_feature	71207	71382	175
				misc_feature	48773	48949	176
				misc_feature	261	439	178
				misc_feature	12064	12253	189	1
				misc_feature	151963	152156	193
				misc_feature	33948	34146	198
				misc_feature	2853	3052	199
				misc_feature	48619	48818	199
				misc_feature	61822	62022	200	3
				misc_feature	16864	17064	200
				misc_feature	40507	40711	204	3			32351
				misc_feature	17034	17243	209	3
				misc_feature	9726	9935	209
				misc_feature	39039	39253	214
				misc_feature	106384	106599	215
				misc_feature	35406	35627	221
				misc_feature	26744	26966	222
				misc_feature	56972	57196	224
				misc_feature	114148	114376	228
				misc_feature	4404	4632	228
				misc_feature	35284	35513	229
				misc_feature	108762	109001	239
				misc_feature	20595	20841	246
				misc_feature	23162	23414	252
				misc_feature	35002	35255	253
				misc_feature	28656	28915	259
				misc_feature	82379	82642	263
				misc_feature	192183	192452	269
				misc_feature	22789	23064	275
				misc_feature	98869	99147	278
				misc_feature	52648	52928	280
				misc_feature	47374	47657	283
				misc_feature	190482	190765	283
				misc_feature	35575	35872	297
				misc_feature	28945	29258	313
				misc_feature	29839	30155	316
				misc_feature	2029	2359	330
				misc_feature	51973	52308	335	3
				misc_feature	74271	74608	337
				misc_feature	677	1031	354
				misc_feature	62826	63189	363	3
				misc_feature	17512	17890	378
				misc_feature	6372	6758	386
				misc_feature	96392	96780	388
				misc_feature	41587	42001	414
				misc_feature	183574	183990	416
				misc_feature	67506	67950	444
				misc_feature	123754	124255	501
				misc_feature	36241	36769	528
				misc_feature	12	567	555
				misc_feature	23917	24511	594
