# Supplementary material for: Unravelling the Transcriptome Profile of the Swine Respiratory Tract Mycoplasmas
Source: PLoS One. 2014 Oct 15;9(10):e110327. doi: 10.1371/journal.pone.0110327 (PMC4198240; doi:10.1371/journal.pone.0110327)
Supplement: Table S5 — Mycoplasma hyopneumoniae 7448 trancriptional units and cotranscription analysis. (XLS) [file pone.0110327.s007.xls]

## Sheet: TUs
Table S5: Mycoplasma hyopneumoniae 7448 trancriptional units and cotranscription analysis.
TU	Gene number	Gene ID (NCBI)	Location (initial .. End)	Product	Cotranscription by transcriptome analysis
TU01	MP24407	(MHP7448_0001 dnaA)	207 1598	chromosomal replication initiator protein
	MP07081	(MHP7448_0002 dnaN)	1743 2879	DNA polymerase III beta subunit
	MP24521	(MHP7448_0003 gidA)	2983 4842	glucose inhibited division protein A
	MP24461	(MHP7448_0004)	4842 5300	hypothetical protein	cotranscript
	MP06982	(MHP7448_0005)	5314 6297	putative MgpA-like protein
	MP24495	(MHP7448_0006)	6290 7261	DHH family phosphoesterases
	MP24561	(MHP7448_0007)	7365 7934	hypothetical protein
	MP06903	(MHP7448_0008 ftsY)	8024 9025	cell division protein ftsY
	MP24433	(MHP7448_0009)	9195 11216	hypothetical protein	cotranscript
	MP07372	(MHP7448_0010 hrcA)	11302 12309	heat-inducible transcription repressor
	MP24437	(MHP7448_0011 grpE)	12312 13058	heat shock protein
	MP06713	(MHP7448_0012 argS)	13042 14646	arginyl-tRNA synthetase
	MP12631	(MHP7448_0013)	14651 14896	hypothetical protein
	MP06704	(MHP7448_0014 fba)	14965 15828	fructose-bisphosphate aldolase
	MP07154	(MHP7448_0015 rluC)	15835 16680	ribosomal large subunit pseudouridine synthase C
TU02	MP24599	(MHP7448_0018)	18472 18705 c	hypothetical protein
	MP06674	(MHP7448_0019)	18860 21136 c	ABC transporter ATP-binding protein
	MP07161	(MHP7448_0020)	21337 23577 c	ABC transporter ATP-binding protein
	MP06644	(MHP7448_0021)	23651 25978 c	ABC transporter ATP-binding protein
	MP24487	(MHP7448_0022)	25965 26786 c	hypothetical protein
	MP06623	(MHP7448_0023)	26944 29241 c	ABC transporter ATP-binding protein
	MP06611	(MHP7448_0024)	29352 31679 c	ABC transporter ATP-binding protein	cotranscript
	MP24401	(MHP7448_0025)	31666 32469 c	hypothetical protein
TU03	MP24494	(MHP7448_0026 sipS)	32843 33325	signal peptidase I	cotranscript
	MP24650	(MHP7448_0027 gatC)	33432 33725	Asp-tRNAAsn/Glu-tRNAGln amidotransferase C subunit
	MP24702	(MHP7448_0028 gatA)	33718 35037	glutamyl-tRNA amidotransferase subunit A
	MP12574	(MHP7448_0029 gatB)	35030 36430	glutamyl-tRNA amidotransferase subunit B
	MP24438	(MHP7448_0030)	36667 37170	hypothetical protein
TU04	MP24531	(MHP7448_0031 lsp)	37287 37880 c	lipoprotein signal peptidase
	MP24429	(MHP7448_0032 ileS)	37858 40518 c	isoleucyl-tRNA synthetase	cotranscript
	MP06487	(MHP7448_0033 parC)	40518 43058 c	topoisomerase IV subunit A
	MP12679	(MHP7448_0034 parE)	43051 44979 c	topoisomerase IV subunit B
TU05	MP24502	(MHP7448_0037 vacB)	48426 50510 c	VACB-like ribonuclease II	cotranscript
	MP24715		50516 50749 c	hypothetical protein
	MP24412	(MHP7448_0038 cls)	50803 52329 c	cardiolipin synthetase
	MP24581	(MHP7448_0039 recA)	52346 53359 c	recombination protein RecA
TU06	MP24554	(MHP7448_0040 licA)	53512 54321	PTS system, lichenan-specific IIA component	cotranscript
	MP12521	(MHP7448_0041 obg)	54323 55582	GTP-binding protein Obg
	MP24455	(MHP7448_0042)	55667 56038	hypothetical protein
	MP06274	(MHP7448_0043)	56042 57250	hypothetical protein
	MP24489	(MHP7448_0044)	57345 57677	hypothetical protein
	MP24444	(MHP7448_0045 dinP)	57722 58879	DNA polymerase IV
	MP12596	(MHP7448_0046)	58884 59315	hypothetical protein	cotranscript
	MP24430	(MHP7448_0047 atpB)	59315 60043	ATP synthase A chain
	MP06236	(MHP7448_0048 atpE)	60071 60376	F0F1 ATP synthase subunit C
	MP24713	(MHP7448_0049 atpF)	60430 60996	ATP synthase subunit B
	MP24577	(MHP7448_0050 atpH)	60996 61559	ATP synthase delta chain
	MP24388	(MHP7448_0051 atpA-1)	61578 63101	ATP synthase alpha chain
	MP06187	(MHP7448_0052 atpG)	63130 63960	ATP synthase gamma chain
	MP06181	(MHP7448_0053 atpD)	63978 65393	ATP synthase beta chain
	MP06171	(MHP7448_0054 recU)	65748 66233	Holliday junction-specific endonuclease	cotranscript
	MP24465	(MHP7448_0055 rpsB)	66449 67405	30S ribosomal protein S2
	MP06150	(MHP7448_0056 tsf)	67430 68341	elongation factor EF-Ts
	MP06142	(MHP7448_0057 ffh)	68426 69748	signal recognition particle protein
	MP24432	(MHP7448_0058 glyS)	69776 71143	glycyl-tRNA synthetase
	MP12580	(MHP7448_0059 dnaG)	71136 72977	DNA primase
	MP24704	(MHP7448_0060 rpoD)	72998 75028	DNA-directed RNA polymerase sigma factor	cotranscript
	MP06063	(MHP7448_0061)	75035 75808	hypothetical protein
	MP06059	(MHP7448_0062 nfo)	75802 76632	endonuclease IV
	MP06051	(MHP7448_0063 tyrS)	76649 77893	tyrosyl tRNA synthetase
	MP24562	(MHP7448_0064)	77966 82666	hypothetical protein
	MP18884	(MHP7448_0065)	82780 85617	hypothetical protein
TU07	MP24716		87343 87651	hypothetical protein	cotranscript
	MP07128	(MHP7448_0067 dnaK)	87839 89641	chaperone protein dnaK - heat shock protein 70
	MP06004	(MHP7448_0068 dnaJ)	89858 90982	heat shock protein DnaJ
	MP05997	(MHP7448_0069 cmk)	91041 91730	cytidylate kinase
	MP24372	(MHP7448_0070 engA)	91748 93049	GTP-binding protein EngA
	MP07178	(MHP7448_0071 himA)	93083 93373	bacterial nucleoid DNA-binding protein
	MP07173	(MHP7448_0072)	93376 93606	hypothetical protein
	MP05984	(MHP7448_0073 lepA)	93607 95403	GTP-binding protein LepA
	MP24397	(MHP7448_0074)	95474 96421	hypothetical protein
TU08	MP24431	(MHP7448_0075 fusA)	96738 98822 c	elongation factor EF-G	cotranscript
	MP05936	(MHP7448_0076 rpsG)	98835 99305 c	30S ribosomal protein S7
	MP05913	(MHP7448_0077 rpsL)	99358 99777 c	30S ribosomal protein S12
	MP10535	(MHP7448_0078)	99908 100288 c	hypothetical protein
	MP24548	(MHP7448_0079)	100292 100804 c	hypothetical protein	cotranscript
	MP24520	(MHP7448_0080)	100795 101295 c	hypothetical protein
TU09	MP05890	(MHP7448_0081)	101560 102906	amino acid permease
	MP05884	(MHP7448_0082 nox)	103121 104503	NADH oxidase
TU10	MP05869	(MHP7448_0083 deoA)	104685 105968 c	thymidine phosphorylase	cotranscript
	MP05851	(MHP7448_0084 deoD)	105973 106671 c	purine-nucleoside phosphorylase
	MP24616	(MHP7448_0085)	106760 107200 c	hypothetical protein
	MP10546	(MHP7448_0086 secA)	107386 110238 c	preprotein translocase SecA subunit
				9 tRNAs
TU11	MP24628	(MHP7448_0088)	112706 114010 c	hypothetical protein
	MP24622	(MHP7448_0089)	114168 114806 c	hypothetical protein
TU12	MP24720		114905 115327	hypothetical protein
	MP24540	(MHP7448_0090)	115632 116348	hypothetical protein
TU13	MP24478	(MHP7448_0091 uvrA)	116732 119575 c	excinuclease ABC subunit A
	MP24550	(MHP7448_0092)	119568 122033 c	hypothetical protein	cotranscript
	MP21384	(MHP7448_0093)	122229 122618 c	hypothetical protein
TU14	MP24411	(MHP7448_0096 tpx)	125264 125755	thiol peroxidase
	MP02519	(MHP7448_0097 lgt)	126284 127270	prolipoprotein diacylglyceryl transferase
	MP02526	(MHP7448_0098 trxB)	127407 128324	thioredoxin reductase	cotranscript
	MP07136	(MHP7448_0099)	128349 131792	outer membrane protein - P95
	MP24539	(MHP7448_0100)	131801 134731	hypothetical protein
TU15	MP02573	(MHP7448_0102 tpiA)	136997 137725	triosephosphate isomerase	cotranscript
	MP07135	(MHP7448_0103 rpsO)	137844 138110	30S ribosomal protein S15
TU16	MP01224	(MHP7448_0106)	141859 142458 c	hypothetical protein
	MP01233	(MHP7448_0107)	142684 145527 c	protein P102 - copy 2	cotranscript
	MP01243	(MHP7448_0108)	145548 148706 c	protein P97 - copy 2
	MP01263	(MHP7448_0109 gyrB)	148967 150886 c	DNA gyrase subunit B
	MP12616	(MHP7448_0110)	151184 152842 c	ISMHp1 transposase
	MP00106	(MHP7448_0111 pfkA)	153306 154274 c	6-phosphofructokinase
TU17	MP02468	(MHP7448_0112)	154719 155942	hypothetical protein
	MP02461	(MHP7448_0113)	156006 157616	amino acid permeases
	MP24493	(MHP7448_0114 apt)	157629 158144	adenine phosphoribosyltransferase
	MP02446	(MHP7448_0115 pdhA)	158335 159459	pyruvate dehydrogenase E1-alpha subunit	cotranscript
	MP02439	(MHP7448_0116 pdhB)	159459 160463	pyruvate dehydrogenase
TU18	MP02430	(MHP7448_0117)	161295 162122	hypothetical protein	cotranscript
	MP02428	(MHP7448_0118)	162131 162880	hypothetical protein
	MP24609		163160 163402	hypothetical protein
	MP02412	(MHP7448_0120)	163662 164534	hypothetical protein	cotranscript
	MP24474	(MHP7448_0121)	164587 165204	hypothetical protein
TU19	MP07143	(MHP7448_0122 rpmB)	165369 165563 c	50S ribosomal protein L28	cotranscript
	MP07168	(MHP7448_0123 rplT)	165619 165972 c	50S ribosomal protein L20
	MP24652	(MHP7448_0124 rpmI)	166018 166212 c	50s ribosomal protein L35
	MP24657	(MHP7448_0125 infC)	166205 166858 c	translation initiation factor IF-3
	MP12639	(MHP7448_0126 pyk)	167100 168527 c	pyruvate kinase
	MP24592	(MHP7448_0127)	168632 169423 c	hypothetical protein
TU20	MP02368	(MHP7448_0129)	169802 170872 c	aminopeptidase
	MP12889	(MHP7448_0130 ung)	170924 171583 c	uracil-dna glycosylase
TU21	MP02359	(MHP7448_0131 rplU)	171734 172033	50S ribosomal protein L21	cotranscript
	MP10612	(MHP7448_0132 rpmA)	172042 172296	50S ribosomal protein L27
TU22	MP24552	(MHP7448_0135)	173630 174733	hypothetical protein	cotranscript
	MP24530	(MHP7448_0136)	174946 176400	hexosephosphate transport protein
	MP07146	(MHP7448_0137 ldh)	176527 177474	L-lactate dehydrogenase
TU23	MP24593	(MHP7448_0138)	177734 180721	hypothetical protein	cotranscript
	MP02643	(MHP7448_0139 prfA)	180766 181851	peptide chain release factor RF-1
	MP24456	(MHP7448_0140 hemK)	181838 182554	protoporphirogen oxidase
	MP24373	(MHP7448_0141 gltX)	182615 184018	glutamyl-tRNA synthetase
	MP24497	(MHP7448_0142)	184009 184494	hypothetical protein	cotranscript
	MP24547	(MHP7448_0143)	184487 185011	tRNA/rRNA methyltransferase
	MP24488	(MHP7448_0144)	185001 185756	putative tRNA/rRNA methyltransferase
TU24	MP24416	(MHP7448_0145)	186001 186501	chromate transport protein	cotranscript
	MP02709	(MHP7448_0146)	186485 187135	chromate transport protein
	MP02719	(MHP7448_0147)	187145 187957	hypothetical protein
	MP12747	(MHP7448_0148)	187973 189208	hypothetical protein
	MP24560	(MHP7448_0149 tig)	189404 190732	trigger factor	cotranscript
	MP24606		190877 191299	hypothetical protein
TU25	MP24507	(MHP7448_0151 rpe)	191375 192025 c	ribulose-phosphate 3-epimerase	cotranscript
	MP01981	(MHP7448_0152)	192006 192863 c	GTPase engC
	MP12557	(MHP7448_0153 gmk)	192864 193457 c	guanylate kinase
	MP01961	(MHP7448_0154)	193438 193998 c	DNA methylase
	MP01950	(MHP7448_0155)	194025 194705 c	hypothetical protein
	MP01943	(MHP7448_0156 era)	195185 196066 c	GTP-binding protein	cotranscript
	MP07176	(MHP7448_0157 cdd)	196073 196468 c	cytidine deaminase
	MP01935	(MHP7448_0158)	196468 196920 c	hypothetical protein
	MP24607	(MHP7448_0159)	196938 197255 c	hypothetical protein
	MP01913	(MHP7448_0160)	197293 199332 c	ABC transporter ATP-binding and permease protein
TU26	MP07885	(MHP7448_0161 deoB)	199410 200606	phosphopentomutase
	MP24446	(MHP7448_0162)	200939 201589	hypothetical protein	cotranscript
	MP24722		201561 202022	hypothetical protein
	MP12635	(MHP7448_0163 tlyA)	202023 202736	haemolysin
	MP12536	(MHP7448_0164 nifS)	202729 203874	nitrogen fixation protein	cotranscript
	MP24534	(MHP7448_0165)	203867 204295	hypothetical protein
	MP24470	(MHP7448_0166 rluB)	204276 204998	ribosomal large subunit pseudouridine synthase B
TU27	MP00474	(MHP7448_0167 rplQ)	205204 205566 c	50S ribosomal protein L17
	MP00480	(MHP7448_0168 rpoA)	205569 206567 c	DNA-directed RNA polymerase alpha subunit	cotranscript
	MP00487	(MHP7448_0169 rpsK)	206574 206978 c	30S ribosomal protein S11
	MP00493	(MHP7448_0170 rpsM)	206981 207394 c	30S ribosomal protein S13
	MP07166	(MHP7448_0171 rpmJ)	207539 207652 c	50S ribosomal protein L36
	MP24665	(MHP7448_0172 infA)	207698 207925 c	translation initiation factor IF-1	cotranscript
	MP12612	(MHP7448_0173 map)	207926 208678 c	methionine aminopeptidase
	MP18891	(MHP7448_0174 adk)	208669 209307 c	adenylate kinase
	MP10651	(MHP7448_0175 secY)	209353 210774 c	preprotein translocase SecY subunit
	MP24500	(MHP7448_0176 rplO)	210774 211217 c	50S ribosomal protein L15
	MP04182	(MHP7448_0177 rpsE)	211330 211980 c	30S ribosomal protein S5
	MP24651	(MHP7448_0178 rplR)	211982 212347 c	50S ribosomal protein L18
	MP04205	(MHP7448_0179 rplF)	212350 212889 c	50S ribosomal protein L6
	MP07133	(MHP7448_0180 rpsH)	212896 213291 c	30S ribosomal protein S8
	MP07130	(MHP7448_0181 rpsN)	213297 213482 c	30S ribosomal protein S14
	MP24462	(MHP7448_0182 rplE)	213529 214074 c	50S ribosomal protein L5	cotranscript
	MP04222	(MHP7448_0183 rplX)	214078 214401 c	50S ribosomal protein L24
	MP04228	(MHP7448_0184 rplN)	214406 214774 c	50S ribosomal protein L14
	MP24563	(MHP7448_0185 rpsQ)	214776 215063 c	30S ribosomal protein S17
	MP24428	(MHP7448_0186 rpmC)	215056 215421 c	50S ribosomal protein L29	cotranscript
	MP12667	(MHP7448_0187 rplP)	215429 215839 c	50S ribosomal protein L16
	MP24469	(MHP7448_0188 rpsC)	215842 216525 c	30S ribosomal protein S3
	MP24570	(MHP7448_0189 rplV)	216525 217136 c	50S ribosomal protein L22
	MP07132	(MHP7448_0190 rpsS)	217150 217422 c	30S ribosomal protein S19
	MP04292	(MHP7448_0191 rplB)	217422 218270 c	50S ribosomal protein L2
	MP04295	(MHP7448_0192 rplW)	218391 218894 c	50S ribosomal protein L23
	MP24509	(MHP7448_0193 rplD)	218898 219542 c	50S ribosomal protein L4
	MP04310	(MHP7448_0194 rplC)	219535 220227 c	50S ribosomal protein L3
	MP12640	(MHP7448_0195 rpsJ)	220229 220600 c	30S ribosomal protein S10
TU28	MP04331	(MHP7448_0197)	221129 221557	hypothetical protein
	MP10664	(MHP7448_0198)	221969 225238	protein P97 - copy 1	cotranscript
	MP04342	(MHP7448_0199)	225259 227973	protein P102 - copy 1
TU29	MP24578	(MHP7448_0201 alaS)	229048 231699	alanyl-tRNA synthetase	cotranscript
	MP24600	(MHP7448_0202)	231831 232106	hypothetical protein
	MP10670	(MHP7448_0203)	232112 232540	hypothetical protein
	MP04373	(MHP7448_0204 pth)	232574 233128	peptidyl-tRNA hydrolase
	MP24558	(MHP7448_0205)	233106 233999	hypothetical protein
	MP24505	(MHP7448_0206 ftsH)	234039 236186	cell division protein
	MP24506	(MHP7448_0207 lysS)	236300 237775	lysyl-tRNA synthetase
	MP12720	(MHP7448_0208)	237777 238607	hydrolase of the HAD family
TU30	MP04423	(MHP7448_0209 trmE)	238596 239924 c	tRNA modification GTPase ThdF/TrmE
	MP04438	(MHP7448_0210)	239968 241584 c	ABC transporter ATP-binding protein
TU31	MP24445	(MHP7448_0211)	241759 242811	hypothetical protein
	MP04451	(MHP7448_0212 oppB-1)	243270 244370	oligopeptide ABC transporter system permease	cotranscript
	MP24522	(MHP7448_0213 oppC-1)	244370 245335	oligopeptide transport system permease protein
	MP24575	(MHP7448_0214 oppD)	245337 246749	oligopeptide ABC transporter ATP-binding protein
	MP24511	(MHP7448_0215 oppF-1)	246739 248070	oligopeptide ABC transporter ATP-binding protein
	MP24533	(MHP7448_0216)	248057 254200	hypothetical protein	cotranscript
	MP24453	(MHP7448_0217)	254211 256889	lipoprotein
TU32	MP24546	(MHP7448_0221 nrdE)	260738 262900 c	ribonucleoside-diphosphate reductase alpha chain	cotranscript
	MP18746	(MHP7448_0222 nrdI)	262955 263407 c	ribonucleotide reductase stimulatory protein
	MP24653	(MHP7448_0223 nrdF)	263409 264353 c	ribonucleoside-diphosphate reductase beta chain
	MP24705		265160 266818 c	ISMHp1 transposase	cotranscript
	MP07152	(MHP7448_0224 glyA)	267185 268441 c	glycine hydroxymethyltransferase
TU33	MP01772	(MHP7448_0225)	268939 270408	methylmalonate-semialdehyde dehydrogenase	cotranscript
	MP01779	(MHP7448_0226 iolC)	270408 271424	myo-inositol catabolism protein
	MP24574	(MHP7448_0227 iolB)	271408 272214	myo-inositol catabolism protein
	MP24473	(MHP7448_0228)	272204 273223	myo-inositol 2-dehydrogenase
	MP01802	(MHP7448_0229 iolD)	273223 275193	myo-inositol catabolism protein
	MP24480	(MHP7448_0230 iolE)	275193 276095	myo-inositol catabolism protein
	MP24649	(MHP7448_0231 mglA)	276191 277636	ribose ABC transport ATP-binding protein
	MP24492	(MHP7448_0233)	277649 279463	putative ribose ABC transporter
	MP01846	(MHP7448_0234 rbsB)	279486 280691	periplasmic sugar-binding proteins
	MP01854	(MHP7448_0235)	280714 281757	myo-inositol 2-dehydrogenase
TU34	MP02928	(MHP7448_0237)	283834 284895 c	hypothetical protein	cotranscript
	MP24693	(MHP7448_0238)	284899 285450 c	hypothetical protein
TU35	MP24611	(MHP7448_0239)	285711 286211 c	hypothetical protein	cotranscript
	MP24420	(MHP7448_0240)	286270 287190 c	hypothetical protein
TU36	MP02958	(MHP7448_0241 secD)	287718 290315	bifunctional preprotein translocase subunit SecD/SecF
	MP02963	(MHP7448_0242 hisS)	290405 291691	histidyl-tRNA synthetase	cotranscript
	MP24579	(MHP7448_0243 aspS)	291684 293387	aspartyl-tRNA synthetase
	MP12651	(MHP7448_0244)	293462 293917	hypothetical protein	cotranscript
	MP07163	(MHP7448_0245 rpsT)	294058 294330	30S ribosomal protein S20
TU37	MP24585	(MHP7448_0246)	294494 298126 c	hypothetical protein
	MP24559	(MHP7448_0247)	298126 300768 c	TRSE-like protein
	MP03013	(MHP7448_0248)	300801 303047 c	hypothetical protein
	MP07157	(MHP7448_0249 smf)	303355 304134 c	DNA processing protein SMF
TU38	MP18750	(MHP7448_0250 eno)	304428 305786	enolase	cotranscript
	MP24394	(MHP7448_0251 serS)	305795 307036	seryl-tRNA synthetase
	MP24367	(MHP7448_0252)	307170 307706	hypothetical protein
TU39	MP00185	(MHP7448_0253 lip)	307709 308509 c	triacylglycerol lipase	cotranscript
	MP24658	(MHP7448_0254 lplA)	308510 309508 c	lipoate-protein ligase A
	MP24615	(MHP7448_0255)	309525 309860 c	hypothetical protein
TU40	MP24460	(MHP7448_0256 dnaX)	309981 312146	DNA polymerase III gamma and tau subunit	cotranscript
	MP24598	(MHP7448_0257)	312217 312498	hypothetical protein
	MP00686	(MHP7448_0258 recR)	312501 313085	recombination protein recR
	MP24449	(MHP7448_0259 tmk)	313088 313723	thymidylate kinase	cotranscript
	MP24514	(MHP7448_0260)	313704 314576	DNA polymerase III delta subunit
	MP24582	(MHP7448_0261)	314580 315314	hypothetical protein
	MP00567	(MHP7448_0262 hpt)	315347 315883	hypoxanthine phosphoribosyltransferase	cotranscript
	MP00561	(MHP7448_0263 cbiO)	315912 316730	ABC transporter ATP-binding protein
	MP00554	(MHP7448_0264)	316703 317605	ABC transporter ATP-binding protein
	MP00545	(MHP7448_0265)	317595 318557	ABC transporter permease protein
	MP24361	(MHP7448_0266 lig)	318561 320639	DNA ligase
	MP09780	(MHP7448_0267)	320709 321662	hypothetical protein
TU41	MP02181	(MHP7448_0269 smpB)	324364 324801	SsrA-binding protein	cotranscript
	MP24382	(MHP7448_0270)	325089 325427	nuclease lipoprotein
TU42	MP24526	(MHP7448_0271)	325558 328590 c	P102-like protein
	MP24467	(MHP7448_0272)	328638 331739 c	P97-like protein
TU43	MP24417	(MHP7448_0273 pheS)	332240 332920	phenylalanyl-tRNA synthetase alpha chain	cotranscript
	MP18554	(MHP7448_0274 pheT)	332931 335087	phenylalanyl-tRNA synthetase beta chain
	MP07170	(MHP7448_0275 rpmF)	335146 335343	50S ribosomal protein L32
	MP24723		335489 335713	hypothetical protein
	MP07147	(MHP7448_0276 truB)	335953 336795	tRNA pseudouridine synthase B
	MP24389	(MHP7448_0277)	336809 337618	hypothetical protein
	MP18915	(MHP7448_0278)	337620 338465	hypothetical protein
TU44	MP24706	(MHP7448_0281 pgsA)	341402 341989 c	CDP-diacylglycerol--glycerol-3-phosphate 3-phosphatidyltransferase
	MP00727	(MHP7448_0282)	341971 342618 c	hypothetical protein
	MP24662	(MHP7448_0283 topA)	342649 344559 c	DNA topoisomerase I	cotranscript
	MP08296	(MHP7448_0284 rplS)	344564 344929 c	50S ribosomal protein L19
	MP00746	(MHP7448_0285 trmD)	344982 345665 c	tRNA (guanine-N1)-methyltransferase
	MP07137	(MHP7448_0286 rpsP)	345687 345953 c	30S ribosomal protein S16
	MP24691	(MHP7448_0287)	346206 346658 c	hypothetical protein
TU45	MP24617	(MHP7448_0289)	347729 348877	hypothetical protein	cotranscript
	MP18561	(MHP7448_0290)	349066 350688	hypothetical protein
	MP03381	(MHP7448_0291)	350793 352802	type II DNA modification enzyme
TU46	MP03433	(MHP7448_0293 ychF)	354753 355856 c	GTP-binding protein YchF	cotranscript
	MP24670	(MHP7448_0294 rpsR)	355866 356129 c	30s ribosomal protein S18
	MP03447	(MHP7448_0295 ssb)	356147 356707 c	single-strand binding protein
	MP07141	(MHP7448_0296 rpsF)	356725 357450 c	30S ribosomal protein S6
	MP03470	(MHP7448_0297)	358202 359344 c	hypothetical protein
	MP24583	(MHP7448_0298)	359383 360225 c	hypothetical protein
TU47	MP12690	(MHP7448_0299)	360345 361097	hypothetical protein	cotranscript
	MP24632	(MHP7448_0300)	362133 363863	hypothetical protein
	MP24631	(MHP7448_0301)	364237 364482	hypothetical protein
	MP12657	(MHP7448_0302)	364617 366050	permease
	MP03523	(MHP7448_0303 ugpQ)	366043 366777	glycerophosphoryl diester phosphodiesterase
TU48	MP21278	(MHP7448_0305)	367358 369322 c	ABC transporter ATP-binding protein
	MP03537	(MHP7448_0306)	369400 371682 c	ABC transporter ATP-binding protein	cotranscript
	MP24695		371830 372081 c	hypothetical protein
TU49	MP24700		372135 372392	hypothetical protein
	MP24486	(MHP7448_0308)	373037 378964	hypothetical protein
TU50	MP03567	(MHP7448_0309 baiH)	379274 380446 c	NADH-dependent flavin oxidoreductase
	MP07140	(MHP7448_0310 lplA-1)	380449 381480 c	lipoate-protein ligase A
	MP24518	(MHP7448_0311)	381483 382346 c	hypothetical protein
	MP03596	(MHP7448_0312)	382327 382659 c	glycine cleavage system H protein
TU51	MP24623	(MHP7448_0313)	383067 383903	hypothetical protein
	MP18919	(MHP7448_0314)	383906 386224	ABC transporter ATP-binding protein
	MP01341	(MHP7448_0315)	386315 388267	ABC transporter ATP-binding protein
	MP24601	(MHP7448_0317)	390203 392557	hypothetical protein
	MP24423	(MHP7448_0318)	393209 394204	hypothetical protein	cotranscript
	MP24392	(MHP7448_0319)	394227 395555	hypothetical protein
	MP24639	(MHP7448_0320)	395635 395898	hypothetical protein
	MP24602	(MHP7448_0321)	395954 396205	hypothetical protein
TU52	MP24348	(MHP7448_0324)	399032 400288 c	hypothetical protein
	MP24645	(MHP7448_0325)	400308 400946 c	hypothetical protein
TU53	MP24447	(MHP7448_0326)	401618 402283 c	hypothetical protein
	MP24414	(MHP7448_0327)	402382 403803 c	hypothetical protein
TU54	MP03066	(MHP7448_0328)	404312 405220	hypothetical protein	cotranscript
	MP12564	(MHP7448_0329)	405222 406151	hypothetical protein
	MP24529	(MHP7448_0330)	406254 407141	hypothetical protein
TU55	MP24627	(MHP7448_0331)	408193 409497 c	hypothetical protein
	MP24379	(MHP7448_0332)	409655 411736 c	subtilisin-like serine protease
	MP12692	(MHP7448_0333)	412079 412711 c	hypothetical protein
TU56	MP24553	(MHP7448_0334)	413125 414189	hypothetical protein
	MP03132	(MHP7448_0335)	414258 414905	hypothetical protein
TU57	MP24707	(MHP7448_0338)	418036 419301 c	hypothetical protein	cotranscript
	MP12652	(MHP7448_0339)	419303 420088 c	hypothetical protein
	MP24724		420732 421127 c	hypothetical protein
	MP07160	(MHP7448_0340)	421664 424051 c	ABC transporter ATP-binding protein
	MP24543	(MHP7448_0341)	424038 425927 c	hypothetical protein
	MP03198	(MHP7448_0342)	425930 426598 c	hypothetical protein
	MP01750	(MHP7448_0344)	428201 429214 c	hypothetical protein
TU58	MP24564	(MHP7448_0345)	430557 431120	hypothetical protein
	MP24448	(MHP7448_0346)	431144 432211	hypothetical protein	cotranscript
	MP12630	(MHP7448_0347)	432435 432725	hypothetical protein
TU59	MP24404	(MHP7448_0348)	433349 434185 c	hypothetical protein
	MP24396	(MHP7448_0349)	435202 435993 c	hypothetical protein
	MP24413	(MHP7448_0350)	436192 437163 c	hypothetical protein
	MP12629	(MHP7448_0351)	437184 438524 c	hypothetical protein
TU60	MP24384	(MHP7448_0352)	438684 440789	hypothetical protein	cotranscript
	MP01679	(MHP7448_0353)	440805 442403	P60-like lipoprotein
	MP13075	(MHP7448_0354 hit)	442435 442767	HIT-like protein
TU61	MP24363	(MHP7448_0355)	442822 444486 c	hypothetical protein
	MP18582	(MHP7448_0356)	444600 446159 c	hypothetical protein
TU62	MP02344	(MHP7448_0358 glpF)	448242 448988 c	glycerol uptake facilitator protein	cotranscript
	MP02335	(MHP7448_0359 glpK)	449002 450534 c	glycerol kinase
TU63	MP02328	(MHP7448_0360)	450873 452138	P37-like ABC transporter substrate-binding lipoprotein
	MP21516	(MHP7448_0361)	452122 452892	ABC transporter ATP-binding protein
	MP12634	(MHP7448_0362)	452870 454591	ABC transport system permease protein p69-like protein
	MP02301	(MHP7448_0363)	454701 455177	hypothetical protein	cotranscript
	MP24591	(MHP7448_0364)	455246 456481	hypothetical protein
	MP24608	(MHP7448_0365)	456751 457329	hypothetical protein
	MP24490	(MHP7448_0366)	457638 459851	lipoprotein	cotranscript
	MP24661	(MHP7448_0367)	459872 461983	lipoprotein
	MP02248	(MHP7448_0368)	462010 462942	lipoprotein
	MP24512	(MHP7448_0369)	462956 465133	ABC transporter permease protein
	MP24471	(MHP7448_0370)	465133 466143	ABC transport permease protein
	MP24501	(MHP7448_0371)	466106 467071	ABC transporter permease protein
TU64	MP18594	(MHP7448_0372)	467402 470275 c	Lppt protein	cotranscript
	MP18911	(MHP7448_0373)	470288 473233 c	hypothetical protein
	MP00334	(MHP7448_0374 sgaA)	473417 473896 c	PTS system, IIA component
	MP18899	(MHP7448_0375)	473921 474211 c	PTS system enzyme IIB component
	MP01104	(MHP7448_0376 sgaT)	474640 476409 c	PTS system ascorbate-specific transporter subunit IIC
	MP01122	(MHP7448_0377)	476508 477560 c	hypothetical protein
	MP01127	(MHP7448_0378)	477746 479560 c	lipoprotein
TU65	MP24410	(MHP7448_0379)	479929 480864	ABC transport ATP-binding protein	cotranscript
	MP24484	(MHP7448_0380)	480833 481789	ABC transporter permease protein
	MP24498	(MHP7448_0381)	481773 482612	ABC transporter permease protein
	MP24479	(MHP7448_0382)	482622 483188	proline dipeptidase
	MP01177	(MHP7448_0383)	483298 485598	ABC transporter ATP-binding protein
TU66	MP01185	(MHP7448_0384)	485694 486026 c	thioredoxin	cotranscript
	MP18909	(MHP7448_0385 proS)	486093 487532 c	prolyl-tRNA synthetase
	MP04937	(MHP7448_0390)	490885 492264 c	hypothetical protein
TU67	MP04931	(MHP7448_0391)	493036 493476	cell division protein MraZ	cotranscript
	MP04922	(MHP7448_0392)	493478 494368	S-adenosyl-methyltransferase
	MP24504	(MHP7448_0393 ftsZ)	494399 495382	cell division protein ftsZ
	MP04900	(MHP7448_0394)	495611 496624	nicotinate phosphoribosyltransferase
	MP24545	(MHP7448_0395)	496614 497384	DNA methylase
	MP04879	(MHP7448_0396 metS)	497377 498918	methionyl-tRNA synthetase
TU68	MP10027	(MHP7448_0397)	498915 499790 c	hypothetical protein
	MP04837	(MHP7448_0398 rnc)	499991 500674 c	ribonuclease III	cotranscript
	MP24366	(MHP7448_0399)	500738 501265 c	hypothetical protein
TU69	MP24427	(MHP7448_0400)	501718 503127	hypothetical protein
	MP04811	(MHP7448_0401 asnS)	503764 505113	asparaginyl-tRNA synthetase	cotranscript
	MP24624	(MHP7448_0402)	505193 505768	hypothetical protein
	MP24532	(MHP7448_0403 pcrA)	505770 508031	ATP-dependent helicase PcrA
	MP18611	(MHP7448_0404)	508033 509457	hypothetical protein
	MP04689	(MHP7448_0405 ruvA)	509561 510226	holliday junction DNA helicase RuvA
	MP24499	(MHP7448_0406 ruvB)	510204 511160	holliday junction DNA helicase RuvB
TU70	MP24567	(MHP7448_0407)	511176 513068 c	hypothetical protein	cotranscript
	MP10050	(MHP7448_0408)	513095 514243 c	hypothetical protein
	MP04668	(MHP7448_0409)	514367 515218 c	hypothetical protein
	MP10054	(MHP7448_0411)	517361 517708 c	hypothetical protein
	MP24421	(MHP7448_0412)	518376 519056 c	hypothetical protein
	MP24442	(MHP7448_0413)	519197 519616 c	hypothetical protein
	MP24646	(MHP7448_0414)	519994 523182 c	putative ICEF-II
	MP04623	(MHP7448_0415)	523680 524264 c	putative ICEF Integrative Conjugal Element - II
	MP24666	(MHP7448_0416 trsE)	524257 526719 c	TRSE-like protein
	MP24671		526889 527209 c	hypothetical protein
	MP24451	(MHP7448_0417)	527326 528717 c	hypothetical protein
	MP24730		528723 529079 c	hypothetical protein
	MP24696	(MHP7448_0418)	529296 530864 c	hypothetical protein	cotranscript
	MP24728		530845 531054 c	hypothetical protein
TU71	MP04562	(MHP7448_0419)	531469 532458 c	hypothetical protein
	MP04552	(MHP7448_0420)	532570 533121 c	single-strand binding protein
	MP12603	(MHP7448_0421)	533125 533958 c	hypothetical protein
	MP24612	(MHP7448_0422)	533973 534581 c	hypothetical protein
	MP24648	(MHP7448_0423)	534987 537329 c	putative ICEF-IIA
	MP04523	(MHP7448_0424)	537352 538785 c	putative ICEF Integrative Conjugal Element - IIC	cotranscript
	MP24672		538789 539031 c	hypothetical protein
	MP24425	(MHP7448_0425)	539049 539801 c	hypothetical protein
	MP24603	(MHP7448_0426)	539842 540693 c	hypothetical protein
TU72	MP00210	(MHP7448_0427 efp)	540785 541342	elongation factor EF-P	cotranscript
	MP12525	(MHP7448_0428 tkt)	541381 543228	transketolase
	MP24584	(MHP7448_0429)	543401 544297	hypothetical protein	cotranscript
	MP12724	(MHP7448_0430 trmU)	544297 545415	tRNA-(5-methylaminomethyl-2-thiouridylate) methyltransferase
TU73	MP24402	(MHP7448_0431)	545455 546681 c	hypothetical protein
	MP24418	(MHP7448_0432)	547078 548466 c	hypothetical protein
	MP00795	(MHP7448_0433)	548678 550597 c	hypothetical protein
	MP24571	(MHP7448_0434)	550720 551232 c	hypothetical protein
	MP24523	(MHP7448_0435)	551225 552121 c	hypothetical protein	cotranscript
	MP18627	(MHP7448_0436 sgaE)	552105 552827 c	sugar isomerase SgaE
	MP24551	(MHP7448_0437 sgaU)	552817 553707 c	hexulose-6-phosphate isomerase
	MP00607	(MHP7448_0438 sgaH)	553682 554350 c	3-hexulose-6-phosphate synthase
	MP24510	(MHP7448_0439)	554663 556873 c	hypothetical protein
	MP24625	(MHP7448_0440)	556944 557825 c	hypothetical protein
TU74	MP24398	(MHP7448_0443)	560805 562643 c	hypothetical protein	cotranscript
	MP24643	(MHP7448_0444)	563107 568257 c	hypothetical protein
TU75	MP24682		568282 568629	hypothetical protein
	MP24680		569158 569430	hypothetical protein
	MP24683		569696 570079	hypothetical protein	cotranscript
	MP24732		570073 570363	hypothetical protein
	MP24681		570827 571105	hypothetical protein
	MP24684		571409 571792	hypothetical protein
	MP24679		572005 572235	hypothetical protein
	MP24685		573077 573691	hypothetical protein
TU76	MP24690		581520 582005	hypothetical protein
	MP24688		582245 582532	hypothetical protein
	MP24689	(MHP7448_0446)	582533 583006	hypothetical protein
	MP24731		584450 584674	hypothetical protein
	MP24640	(MHP7448_0447)	585558 585773	hypothetical protein	cotranscript
	MP22795	(MHP7448_0448)	586350 586613	hypothetical protein
TU77	MP24555	(MHP7448_0449 engB)	586887 587483 c	GTP-binding protein	cotranscript
	MP24535	(MHP7448_0450)	587625 588422 c	hypothetical protein
	MP24569	(MHP7448_0451 metK)	588669 589805 c	S-adenosylmethionine synthetase	cotranscript
	MP24466	(MHP7448_0452)	589893 590789 c	ABC transporter ATP-binding protein
	MP24371	(MHP7448_0453)	590901 598856 c	ABC transporter permease protein
TU78	MP01614	(MHP7448_0454 acpD)	599048 599632	acyl carrier protein phosphodiesterase
	MP01604	(MHP7448_0455 acpD-1)	599646 600251	acyl carrier protein phosphodiesterase
	MP07171	(MHP7448_0456 rpmE)	600310 600531	50S ribosomal protein L31	cotranscript
	MP24452	(MHP7448_0457 napA)	600549 600986	neutrophil activating factor
	MP24475	(MHP7448_0458 rluD)	600964 601878	ribosomal large subunit pseudouridine synthase D
TU79	MP01569	(MHP7448_0459 rplA)	601940 602635 c	50S ribosomal protein L1	cotranscript
	MP18913	(MHP7448_0460 rplK)	602637 603086 c	50S ribosomal protein L11
TU80	MP22798	(MHP7448_0461)	603716 604564	hypothetical protein	cotranscript
	MP24635	(MHP7448_0462)	604732 605109	hypothetical protein
	MP24619	(MHP7448_0463)	605634 607766	hypothetical protein
TU81	MP24537	(MHP7448_0464 pepA)	607973 609352 c	leucyl aminopeptidase	cotranscript
	MP12624	(MHP7448_0465 trmB)	609496 610101 c	tRNA (guanine-N(7)-)-methyltransferase
	MP24701	(MHP7448_0466)	610125 610904 c	hypothetical protein
	MP12570	(MHP7448_0467)	611057 611998 c	hypothetical protein
	MP24419	(MHP7448_0468)	612003 614066 c	hypothetical protein	cotranscript
	MP24697	(MHP7448_0469)	614066 614782 c	putative ABC transporter atp-binding protein
	MP18645	(MHP7448_0470)	614782 616563 c	hypothetical protein
TU82	MP24459	(MHP7448_0471)	616745 617659	hypothetical protein	cotranscript
	MP10150	(MHP7448_0472 ptsI)	617734 619470	phosphoenolpyruvate-protein phosphotransferase
	MP00879	(MHP7448_0473 nadE)	619644 620384	NH(3)-dependent NAD+ synthetase
	MP12573	(MHP7448_0474)	620384 621112	hypothetical protein
TU83	MP24541	(MHP7448_0475 pfs)	621142 621798 c	5'-methylthioadenosine nucleosidase / S-adenosylhomocysteine nucleosidase	cotranscript
	MP24525	(MHP7448_0476 nadD)	621779 622864 c	hypothetical protein
	MP21327	(MHP7448_0477)	622868 623788 c	hypothetical protein
	MP18648	(MHP7448_0479 atpA)	625736 627274 c	ATP synthase alpha chain	cotranscript
	MP24557	(MHP7448_0480)	627274 629508 c	hypothetical protein
	MP10163	(MHP7448_0481)	629501 629971 c	hypothetical protein
	MP24393	(MHP7448_0482)	629972 630838 c	hypothetical protein
	MP24383	(MHP7448_0483)	630857 631417 c	hypothetical protein
	MP24630	(MHP7448_0484)	631436 632977 c	hypothetical protein
TU84	MP24604	(MHP7448_0486)	634147 634842 c	hypothetical protein	cotranscript
	MP24565	(MHP7448_0487 mgtE)	634953 636413 c	MG2+ transport protein
	MP24708	(MHP7448_0488)	636423 637031 c	hypothetical protein
	MP01430	(MHP7448_0489)	637266 639914 c	hypothetical protein
TU85	MP01435	(MHP7448_0490 pgk)	640265 641479	phosphoglycerate kinase
	MP10183	(MHP7448_0491)	641655 641909	hypothetical protein
	MP21331	(MHP7448_0492 fruA)	642021 644003	PTS system fructose-specific IIABC component	cotranscript
	MP12543	(MHP7448_0493)	644006 644284	hypothetical protein
	MP24549	(MHP7448_0494)	644287 645219	mannose-6-phosphate isomerase
TU86
	MP22782	(MHP7448_0496)	647538 653195 c	putative p216 surface protein	cotranscript
	MP12501	(MHP7448_0497)	653322 657584 c	p76 membrane protein precursor
	MP24586	(MHP7448_0498)	657874 659154 c	hypothetical protein	cotranscript
	MP12546	(MHP7448_0499)	659138 660766 c	hypothetical protein
	MP24596	(MHP7448_0500)	660768 661823 c	hypothetical protein
	MP24426	(MHP7448_0501 oppF)	662031 664355 c	oligopeptide ABC transporter ATP-binding protein
	MP12723	(MHP7448_0502 oppD-1)	664355 665407 c	oligopeptide ABC transporter ATP binding protein
	MP05009	(MHP7448_0503 oppC)	665407 666564 c	oligopeptide transport system permease protein
	MP24544	(MHP7448_0504 oppB)	666557 667597 c	oligopeptide ABC transporter permease protein	cotranscript
	MP18658	(MHP7448_0505)	667597 670413 c	lipoprotein
TU87	MP05045	(MHP7448_0506 pdhC)	671452 672369	dihydrolipoamide acetyltransferase	cotranscript
	MP10216	(MHP7448_0507 pdhD)	672369 674249	dihydrolipoamide dehydrogenase
TU88	MP05064	(MHP7448_0508 ackA)	674478 675686 c	acetate kinase	cotranscript
	MP10220	(MHP7448_0509 pta)	675686 676639 c	phosphate acetyltransferase
	MP12598	(MHP7448_0510)	676758 677771 c	hypothetical protein	cotranscript
	MP24597	(MHP7448_0511)	677776 678576 c	hypothetical protein
	MP24733		678764 679156 c	hypothetical protein
	MP24626	(MHP7448_0512)	679137 679883 c	hypothetical protein
TU89	MP05117	(MHP7448_0513)	680272 681531	46K surface antigen precursor	cotranscript
	MP24491	(MHP7448_0514 xylG)	681658 683196	xylose ABC transporter ATP-binding protein
	MP10226	(MHP7448_0515 xylH)	683196 684446	xylose ABC transporter permease protein
	MP24483	(MHP7448_0516)	684418 685014	hypothetical protein
	MP24476	(MHP7448_0517 glck)	685001 685894	glucokinase
TU90	MP24709	(MHP7448_0518)	686135 687163 c	hypothetical protein
	MP24377	(MHP7448_0519)	687199 688086 c	hypothetical protein	cotranscript
	MP24614	(MHP7448_0520)	688121 688468 c	hypothetical protein
	MP24408	(MHP7448_0521 pepF)	689586 691409 c	oligoendopeptidase F
TU91	MP05305	(MHP7448_0523 tufA)	697660 698868 c	elongation factor EF-Tu	cotranscript
	MP24415	(MHP7448_0524 lon)	699167 701779 c	heat shock ATP-dependent protease
	MP12602	(MHP7448_0525)	701950 702645 c	hypothetical protein	cotranscript
	MP18894	(MHP7448_0526 upp)	702648 703262 c	uracil phosphoribosyltransferase
	MP07145	(MHP7448_0527 deoC)	703355 704020 c	deoxyribose-phosphate aldolase
TU92	MP18918	(MHP7448_0529 pmsR)	707063 707500 c	methionine sulfoxide reductase B	cotranscript
	MP24395	(MHP7448_0530)	707575 708036 c	hypothetical protein
	MP14673	(MHP7448_0531 pgiB)	708096 709385 c	glucose-6-phosphate isomerase
	MP24698	(MHP7448_0532 polC)	709524 713933 c	DNA polymerase III alpha subunit
	MP05556	(MHP7448_0533)	713967 714893 c	phosphatidate cytidylyltransferase synthase
	MP24481	(MHP7448_0534 frr)	714895 715455 c	ribosome recycling factor
	MP12673	(MHP7448_0535 pyrH)	715459 716169 c	uridylate kinase
TU93	MP24364	(MHP7448_0536)	716329 717678	hypothetical protein
	MP24503	(MHP7448_0537)	717705 718244	hypothetical protein
TU94	MP24436	(MHP7448_0538)	718264 719100 c	hypothetical protein
	MP24528	(MHP7448_0539)	719136 720851 c	hypothetical protein
	MP05619	(MHP7448_0540 potC)	720836 721660 c	spermidine/putrescine ABC transporter permease protein
	MP24655	(MHP7448_0541 potB)	721653 722417 c	spermidine/putrescine ABC transporter permease protein
	MP05644	(MHP7448_0542 potA)	722500 723834 c	spermidine/putrescine ABC transporter ATP-binding
TU95	MP24734		724272 724532	hypothetical protein	cotranscript
	MP12765	(MHP7448_0543)	724834 725094	hypothetical protein
	MP12558	(MHP7448_0544)	725100 726509	hypothetical protein
TU96	MP24556	(MHP7448_0547)	729311 733432 c	hypothetical protein
	MP05709	(MHP7448_0548 mtlF)	733753 734181 c	PTS system mannitol-specific component IIA
	MP24376	(MHP7448_0549 mtlD)	734172 735275 c	mannitol-1-phosphate 5-dehyrogenase
	MP05736	(MHP7448_0550 mtlA)	735275 736750 c	PTS system, mannitol-specific IIBC component
TU97	MP18907	(MHP7448_0552 ulaA)	737882 739396 c	PTS system enzyme IIC component	cotranscript
	MP10287	(MHP7448_0553)	739412 739687 c	PTS system galactitol-specific enzyme IIB component
	MP24485	(MHP7448_0554)	739677 740132 c	PTS system enzyme IIA component
	MP24674		740119 740433 c	hypothetical protein
	MP24588	(MHP7448_0555)	740434 741102 c	hypothetical protein
	MP24618	(MHP7448_0556)	741095 741418 c	hypothetical protein
	MP18949	(MHP7448_0557)	741704 742360 c	d-ribulose-5-phosphate 3 epimerase
	MP24710	(MHP7448_0558)	742876 743592 c	hypothetical protein
	MP12611	(MHP7448_0559)	743579 745471 c	hypothetical protein
	MP24515	(MHP7448_0560)	746315 748087 c	hypothetical protein
	MP24338	(MHP7448_0561)	748059 748508 c	hypothetical protein
	MP24736		748563 748811 c	hypothetical protein
TU98	MP24675		748870 749109	hypothetical protein
	MP24735		749592 749825	hypothetical protein
TU99	MP24516	(MHP7448_0563)	750199 751968 c	hypothetical protein
	MP24341	(MHP7448_0564)	751940 752389 c	hypothetical protein
TU100	MP24517	(MHP7448_0566)	754135 755904 c	hypothetical protein
	MP24343	(MHP7448_0567)	755876 756325 c	hypothetical protein
TU101	MP24677		756687 756926	hypothetical protein
	MP24637	(MHP7448_0569)	757446 757679	hypothetical protein
	MP24368	(MHP7448_0570)	757946 758608	hypothetical protein
TU102	MP24477	(MHP7448_0573 fba-1)	761487 762317 c	fructose-bisphosphate aldolase	cotranscript
	MP24536	(MHP7448_0574)	762317 764098 c	PTS system N-acetylglucosamine-specific II ABC component
	MP04093	(MHP7448_0575 nagB)	764123 764887 c	glucosamine-6-phosphate isomerase
	MP24738		764926 765174 c	hypothetical protein
TU103	MP12704	(MHP7448_0576 rpsD)	765255 765872	30S ribosomal protein S4	cotranscript
	MP04070	(MHP7448_0577 rpiB)	765986 766420	ribose 5-phosphate isomerase B
	MP07156	(MHP7448_0578 fpg)	766420 767247	foramidopyrimidine DNA gycosylase
TU104	MP04047	(MHP7448_0579)	767360 768031 c	hypothetical protein	cotranscript
	MP04039	(MHP7448_0580 mnuA)	768058 769191 c	membrane nuclease, lipoprotein
	MP12541	(MHP7448_0581)	769213 770097 c	5'-3' exonuclease
	MP24409	(MHP7448_0582 dnaE)	770100 773045 c	DNA polymerase III alpha subunit
	MP12633	(MHP7448_0583 rbfA)	773095 773424 c	ribosome-binding factor A	cotranscript
	MP12728	(MHP7448_0584 infB)	773436 775235 c	translation initiation factor IF-2
	MP10319	(MHP7448_0585)	775202 775492 c	hypothetical protein	cotranscript
	MP24390	(MHP7448_0586 nusA)	775502 777346 c	N-utilization substance protein A
	MP24739		777339777566 c	hypothetical protein
TU105	MP24458	(MHP7448_0588 glpD)	779974 781137 c	glycerol-3-phosphate dehydrogenase
	MP24737		781198 781617 c	hypothetical protein
	MP03945	(MHP7448_0589 thrS)	781610 783349 c	threonyl-tRNA synthetase	cotranscript
	MP24362	(MHP7448_0590 trpS)	783353 784336 c	tryptophanyl-tRNA synthetase
TU106	MP24380	(MHP7448_0591)	784403 784759	PTS system glucose-specific enzyme IIB component	cotranscript
	MP24663	(MHP7448_0592)	784796 787996	ATP binding protein
	MP24482	(MHP7448_0593 rnhB)	787983 788729	ribonuclease HII
	MP24468	(MHP7448_0594)	788713 789015	hypothetical protein
	MP12583	(MHP7448_0595 pgm)	789023 790540	phosphoglycerate mutase
	MP12705	(MHP7448_0596)	790703 792094	hypothetical protein	cotranscript
	MP24634	(MHP7448_0597)	792171 793856	hypothetical protein
	MP24642	(MHP7448_0598)	794182 795861	hypothetical protein
	MP24387	(MHP7448_0599)	796062 797552	hypothetical protein	cotranscript
	MP24542	(MHP7448_0600)	797524 799311	hypothetical protein
	MP24589	(MHP7448_0601)	799683 800546	hypothetical protein
	MP24590	(MHP7448_0602)	800536 801339	hypothetical protein
	MP00125	(MHP7448_0603 ppa)	801390 801947	inorganic pyrophosphatase
	MP24454	(MHP7448_0604 xylF)	802201 803556	ABC transporter xylose-binding lipoprotein
	MP24457	(MHP7448_0605)	803718 805232	sugar ABC transporter ATP-binding protein	cotranscript
	MP22812	(MHP7448_0606)	805235 806947	ABC transporter protein
	MP24463	(MHP7448_0607)	806947 807858	sugar ABC transporter permease protein
	MP03217	(MHP7448_0608 tdk)	807917 808471	thymidine kinase
	MP03225	(MHP7448_0609 ptsH)	808710 808979	phosphocarrier protein HPr
	MP24435	(MHP7448_0610)	809202 809798	hypothetical protein
TU107	MP24464	(MHP7448_0611)	810129 812585 c	hypothetical protein	cotranscript
	MP24422	(MHP7448_0612)	812609 814696 c	hypothetical protein
	MP24699	(MHP7448_0613)	814967 815644 c	hypothetical protein
	MP24385	(MHP7448_0614 ddem)	815634 816653 c	cytosine specific DNA methyltransferase
	MP10378	(MHP7448_0615)	816946 817365 c	hypothetical protein
	MP12654	(MHP7448_0616 rpoC)	817372 821610 c	DNA-directed RNA polymerase subunit beta	cotranscript
	MP03280	(MHP7448_0617 rpoB)	821667 825329 c	DNA-directed RNA polymerase beta subunit
	MP07148	(MHP7448_0618 rplL)	825536 825901 c	50S ribosomal protein L7/L12
	MP12655	(MHP7448_0619 rplJ)	825913 826464 c	50S ribosomal protein L10
TU108	MP24712	(MHP7448_0620)	826840 829338	hypothetical protein
	MP24659	(MHP7448_0621)	829427 831820	putative lipoprotein
TU109	MP24381	(MHP7448_0623)	834162 835772	ABC transporter ATP-binding - Pr1	cotranscript
	MP24664	(MHP7448_0624)	835834 837396	ABC transporter ATP-binding protein - Pr2
TU110	MP24472	(MHP7448_0627)	840834 842444	ABC transporter ATP-binding - Pr1-like protein	cotranscript
	MP15012	(MHP7448_0628)	842453 844072	putative ABC transporter ATP-binding - Pr2-like protein
TU111	MP12768	(MHP7448_0629)	844160 845968 c	hypothetical protein	cotranscript
	MP24359	(MHP7448_0630)	846030 848174 c	5'-nucleotidase precursor
TU112	MP02791	(MHP7448_0631 plsC)	848527 849264	1-acyl-sn-glycerol-3-phosphate acyltransferase
	MP24572	(MHP7448_0632 scpA)	849264 850013	segregation and condensation protein A
	MP24508	(MHP7448_0633 scpB)	850003 850590	segregation and condensation protein B
	MP24594	(MHP7448_0634)	850759 853434	hypothetical protein
TU113	MP07149	(MHP7448_0637 nusG)	856879 857451 c	transcription antitermination protein	cotranscript
	MP12594	(MHP7448_0638 rpmG-1)	857708 857848 c	50S ribosomal protein L33
	MP19195	(MHP7448_0639)	857899 858453 c	hypothetical protein
	MP03661	(MHP7448_0640)	858465 859166 c	tRNA/rRNA methyltransferase	cotranscript
	MP24496	(MHP7448_0641 cysS)	859200 860420 c	cysteinyl-tRNA synthetase
	MP24587	(MHP7448_0642)	860401 861084 c	hypothetical protein
	MP03687	(MHP7448_0643)	861068 862300 c	hemolysin C	cotranscript
	MP03698	(MHP7448_0644 dnaB)	862300 863691 c	replicative DNA helicase
	MP03703	(MHP7448_0645 rplI)	863684 864121 c	50S ribosomal protein L9
	MP03708	(MHP7448_0646)	864102 866099 c	hypothetical protein
	MP12709	(MHP7448_0647 leuS)	866103 868475 c	leucyl-tRNA synthetase
TU114	MP24519	(MHP7448_0648 uvrB)	868677 870662	excinuclease ABC subunit B	cotranscript
	MP03742	(MHP7448_0649)	870684 871547	hypothetical protein
TU115	MP03749	(MHP7448_0650 rpsI)	871735 872133 c	30S ribosomal protein S9	cotranscript
	MP03756	(MHP7448_0651 rplM)	872137 872571 c	50S ribosomal protein L13
	MP24573	(MHP7448_0652 ksgA)	872713 873492 c	dimethyladenosine transferase	cotranscript
	MP24439	(MHP7448_0653)	873473 874720 c	hypothetical protein
TU116	MP24524	(MHP7448_0654 prsA)	874816 875808	ribose-phosphate pyrophosphokinase	cotranscript
	MP03808	(MHP7448_0655 gidB)	875831 876439	methyltransferase GidB (glucose inhibiteddivision protein B)
	MP03816	(MHP7448_0656)	876573 878456	prolipoprotein p65	cotranscript
	MP12662	(MHP7448_0657)	878655 881594	putative ABC transporter ATP-binding protein P115-like protein
	MP12668	(MHP7448_0658 rpmG)	881716 881868	50S ribosomal protein L33
	MP07150	(MHP7448_0659 pepP)	881870 882907	XAA-PRO aminopeptidase
	MP24365	(MHP7448_0660)	882961 884646	hypothetical protein
	MP24386	(MHP7448_0661)	884710 886272	hypothetical protein
TU117	MP24711	(MHP7448_0662)	886722 890363 c	hypothetical protein	cotranscript
	MP21517	(MHP7448_0663)	890392 894372 c	adhesin like-protein P146
TU118	MP02029	(MHP7448_0664)	894932 896536	ABC transporter ATP-binding - Pr1	cotranscritpt
	MP12535	(MHP7448_0665)	896524 898137	putative ABC transporter ATP-binding - Pr2-like protein
TU119				23S	cotranscript
				16S
TU120	MP24638	(MHP7448_0666)	903352 903612	hypothetical protein	cotranscript
	MP01271	(MHP7448_0667)	903908 904522	hypothetical protein
	MP10476	(MHP7448_0668 greA)	904563 905045	transcription elongation factor
	MP24513	(MHP7448_0669)	905045 906607	hypothetical protein
	MP12713	(MHP7448_0670)	906688 907653	hypothetical protein
	MP01324	(MHP7448_0671)	907666 909579	hypothetical protein
	MP07151	(MHP7448_0672 valS)	909590 912058	valyl-tRNA synthetase
TU121
	MP24576	(MHP7448_0674)	914007 915086 c	hypothetical protein	cotranscript
	MP24369	(MHP7448_0675)	915064 917667 c	hypothetical protein
	MP07099	(MHP7448_0676)	917761 919590 c	hypothetical protein
	MP12527	(MHP7448_0677 rnpA)	919580 919918 c	ribonuclease P protein component
	MP07097	(MHP7448_0678 rpmH)	919936 920079 c	50S ribosomal protein L34

## Sheet: mCs
mC01	MP24633	(MHP7448_0016)	16714 16983 c	hypothetical protein
mC02	MP06686	(MHP7448_0017)	17360 18163	hypothetical protein
mC03	MP12678	(MHP7448_0035 gap)	45190 46200	glyceraldehyde 3-phosphate dehydrogenase
mC04	MP24620		46391 47173 c	hypothetical protein
mC05	MP24668	(MHP7448_0036)	47166 48326	hypothetical protein
mC06	MP07153	(MHP7448_0066 uvrC)	85675 87192 c	excinuclease ABC subunit C
mC07		(MHP7448_0087 rbgA)	111604 112422	GTP-binding protein																																	(MHP7448_0087 rbgA)	111604 112422	GTP-binding protein	MP12737	(MHP7448_0087 rbgA)	111604 112422	GTP-binding protein	MP12737	(MHP7448_0087 rbgA)	111604 112422	GTP-binding protein	MP12737	(MHP7448_0087 rbgA)
mC08	MP24703	(MHP7448_0094)	122718 124283	hypothetical protein
mC09	MP02505	(MHP7448_0095)	124306 124893 c	hypothetical protein
mC10	MP24375	(MHP7448_0101 clpB)	134736 136814 c	ATP-dependent protease binding protein
mC11	MP02375	(MHP7448_0128)	169480 169773	hypothetical protein
mC12	MP24566	(MHP7448_0133 lip2)	172554 173378 c	lipase-esterase
mC13	MP04354	(MHP7448_0200)	228290 228973 c	26.3 kDa protein in cilium adhesin operon
mC14	MP24378	(MHP7448_0219)	258914 259660 c	hypothetical protein
mC15	MP24669		260270 260467	hypothetical protein
mC16	MP24692		285474 285737	hypothetical protein
mC17	MP24568	(MHP7448_0268 mgtA)	321659 324274 c	cation-transporting P-type ATPase
mC18	MP24399	(MHP7448_0279)	338452 339267 c	transcriptional regulator
mC19	MP24434	(MHP7448_0280 pyrG)	339786 341390	CTP synthase
mC20	MP24725		401047 401487	hypothetical protein
mC21	MP24374	(MHP7448_0336)	415468 415914 c	hypothetical protein
mC22	MP03145	(MHP7448_0337)	416420 417217	hypothetical protein
mC23	MP24727		429488 429817	hypothetical protein
mC24	MP24726		430295 430570 c	hypothetical protein
mC25	MP12516	(MHP7448_0357)	446273 447850	amino acid permease
mC26	MP24729		531147 531425	hypothetical protein
mC27	MP24686	(MHP7448_0441)	558001 558888	hypothetical protein
mC28	MP24636	(MHP7448_0445)	574709 581344 c	hypothetical protein
mC29	MP01391	(MHP7448_0485)	633299 634102	hypothetical protein
mC30	MP24406	(MHP7448_0522)	691638 697559	hypothetical protein
mC31	MP24424	(MHP7448_0528 gyrA)	704461 707022	DNA gyrase subunit A
mC32	MP05666	(MHP7448_0545 ktrA)	726591 727286 c	potassium uptake protein
mC33	MP05668	(MHP7448_0546 ktrB)	727584 729068	potassium uptake protein
mC34	MP24391	(MHP7448_0551)	736784 737563	hypothetical protein
mC35	MP24676		752751 752990	hypothetical protein
mC36	MP04131	(MHP7448_0571 pdhD-1)	758738 760102 c	dihydrolipoamide dehydrogenase
mC37	MP24403	(MHP7448_0572 nagA)	760278 761432	N-acetylglucosamine-6-phosphate deacetylase
mC38	MP24405	(MHP7448_0587 pulA)	777873 779873	pullulanase
mC39	MP03337	(MHP7448_0622 dam)	831858 833507 c	DNA adenine methylase
mC40	MP02748	(MHP7448_0626)	838137 840500 c	type II DNA modification enzyme
mC41	MP12588	(MHP7448_0635 gcp)	853418 854386 c	O-sialoglycoprotein endopeptidase
[truncated: 206 more columns]

## Sheet: Plan2
MP24772	Valid	Tryptophan	1	125050	125123	+
MP24773	Valid	Asparagine	1	335463	335537	+
MP24774	Valid	Glutamic acid	1	335541	335616	+
MP24775	Valid	Valine	1	335624	335699	+
MP24776	Valid	Threonine	1	335704	335780	+
MP24777	Valid	Leucine	1	335816	335899	+
MP24778	Valid	Glycine	1	808540	808613	+
MP24779	Valid	Serine	1	854470	854560	+
MP24780	Valid	Isoleucine	1	871588	871664	-
MP24781	Valid	Serine	1	603398	603490	-
MP24782	Valid	Leucine	1	603308	603392	-
MP24783	Valid	Threonine	1	588499	588574	-
MP24784	Valid	Tyrosine	1	487656	487739	-
MP24785	Valid	Glutamine	1	487577	487651	-
MP24786	Valid	Cysteine	1	433206	433280	-
MP24787	Valid	Arginine	1	433120	433196	-
MP24788	Valid	Selenocysteine	1	185763	185837	-
MP24789	Valid	Leucine	1	177735	177818	-
MP24790	Valid	Histidine	1	160588	160663	-
MP24791	Valid	Leucine	1	154415	154500	-
MP24792	Valid	Lysine	1	154336	154411	-
MP24793	Valid	Arginine	1	111477	111553	-
MP24794	Valid	Proline	1	111319	111395	-
MP24795	Valid	Alanine	1	111236	111312	-
MP24796	Valid	Methionine	1	111155	111231	-
MP24797	Valid	Methionine	1	111024	111099	-
MP24798	Valid	Serine	1	110929	111019	-
MP24799	Valid	Methionine	1	110803	110877	-
MP24800	Valid	Aspartic acid	1	110725	110800	-
MP24801	Valid	Phenylalanine	1	110648	110723	-
