# Supplementary material for: Unravelling the Transcriptome Profile of the Swine Respiratory Tract Mycoplasmas
Source: PLoS One. 2014 Oct 15;9(10):e110327. doi: 10.1371/journal.pone.0110327 (PMC4198240; doi:10.1371/journal.pone.0110327)
Supplement: Table S6 — Mycoplasma flocculare trancriptional units and cotranscription analysis. (XLS) [file pone.0110327.s008.xls]

## Sheet: table
Table S6: Mycoplasma flocculare trancriptional units and cotranscription analysis.
	TU	Gene ID	Gene name	start	stop		Product	Cotranscription by transcriptome analysis
	TU 01
contig 7		MF00071		2354	2839	c	hypothetical protein
		MF01327		2951	3358	c	hypothetical protein
		MF00072	(pyrG)	3492	5096		CTP synthase
	TU02	MF00073	(pgsA)	5093	5686	c	CDP-diacylglycerol--glycerol-3-phosphate 3-phosphatidyltransferase	cotranscript
		MF00075		5671	6315	c	hypothetical protein
		MF00079	(topA)	6327	8225	c	DNA topoisomerase I
		MF01442	(rplS)	8244	8606	c	50S ribosomal protein L19
		MF00080	(trmD)	8666	9349	c	tRNA (guanine-N1)-methyltransferase
		MF01456	(rpsP)	9372	9635	c	30S ribosomal protein S16
		MF00082		9936	13031		hypothetical protein
	TU 03	MF00085	(ruvB)	13028	13993	c	holliday junction DNA helicase RuvB	cotranscript
		MF00090	(ruvA)	13971	14741	c	holliday junction DNA helicase RuvA
		MF00092		14735	16162	c	hypothetical protein
		MF00093	(pcrA)	16165	18426	c	ATP-dependent helicase PcrA
		MF00095		18429	19064	c	hypothetical protein
		MF00110	(asnS)	19078	20442	c	asparaginyl-tRNA synthetase
		MF00113	(glyA)	20842	22098		glycine hydroxymethyltransferase
		MF01443		22183	22512	c	hypothetical protein
	TU 04	MF00115	(nrdF)	23065	24111		ribonucleoside-diphosphate reductase beta chain	cotranscript
		MF01367	(nrdI)	24113	24580		ribonucleotide reductase stimulatory protein
		MF00116	(nrdE)	24581	26743		ribonucleoside-diphosphate reductase alpha chain
	TU 05	MF01332	(rpmB)	26967	27161	c	50S ribosomal protein L28	cotranscript
		MF00117	(rplT)	27204	27554	c	50S ribosomal protein L20
		MF01333	(rpmI)	27606	27827	c	50S ribosomal protein L35
		MF00118	(infC)	27793	28101	c	translation initiation factor IF-3 [fragment]
		MF01334	(infC)	28104	28442	c	translation initiation factor IF-3 [fragment]
		MF00119	(pyk)	28666	30102	c	pyruvate kinase	cotranscript
		MF00121		30201	30992	c	hypothetical protein
		MF00122		31067	31342		hypothetical protein
	TU 06	MF00123	(celM)	31419	32489	c	aminopeptidase	cotranscript
		MF00126	(ung)	32559	33317	c	uracil-dna glycotranscriptsylase
	TU 07	MF00129	(rplU)	33385	33684		50S ribosomal protein L21	cotranscript
		MF00130	(rpmA)	33693	33947		50S ribosomal protein L27
		MF00131	(lip2)	34147	35001	c	lipase-esterase
	TU 08	MF00132		35256	36365		hypothetical protein	cotranscript
		MF00133		36506	37975		hexosephosphate transport protein
		MF00136	(ldh)	38091	39038		L-lactate dehydrogenase
		MF00143	(prfA)	42282	43367		peptide chain release factor RF-1	cotranscript
		MF00147	(hemK)	43354	44082		protoporphirogen oxidase
		MF00152	(gltX)	44103	45506		glutamyl-tRNA synthetase
		MF01370		45548	45907		hypothetical protein
		MF01369		46072	46311		hypothetical protein
		MF00155		46315	47169		putative tRNA/rRNA methyltransferase
		MF00162		47303	47908		chromate transport protein
		MF00164		47892	48542		chromate transport protein	cotranscript
		MF00169		48553	49365		hypothetical protein
		MF00170		49382	50617		hypothetical protein
		MF00172	(tig)	50889	52241		trigger factor	cotranscript
		MF01372		52299	52796		hypothetical protein
	TU 09	MF00175	(rpe)	52906	53556	c	ribulose-phosphate 3-epimerase	cotranscript
		MF00177		53537	54394	c	GTPase engC
		MF00178	(gmk)	54395	54976	c	guanylate kinase
		MF00185		54969	55529	c	DNA methylase
		MF00187		55594	56235	c	hypothetical protein
		MF00188	(era)	56742	57623	c	GTP-binding protein	cotranscript
		MF01374	(cdd)	57631	58026	c	cytidine deaminase
		MF01375		58026	58478	c	hypothetical protein
		MF01373		58495	58812	c	hypothetical protein
		MF00190		58850	60892	c	ABC transporter ATP-binding and permease protein
	TU 10	MF00193	(deoB)	60965	62161		phosphopentomutase	cotranscript
		MF00194		62827	63213		hypothetical protein
		MF01441		63299	63646		hypothetical protein
		MF00195	(tlyA)	63647	64366		haemolysin
		MF00198	(nifS)	64353	65498		nitrogen fixation protein
		MF00203	(rluB)	65900	66610		ribosomal large subunit pseudouridine synthase B
	TU 11	MF01388	(rplQ)	66756	67118	c	50S ribosomal protein L17	cotranscript
		MF00207	(rpoA)	67121	68119	c	DNA-directed RNA polymerase alpha subunit
		MF00209	(rpsK)	68126	68530	c	30S ribosomal protein S11
		MF01344	(rpsM)	68533	68946	c	30S ribosomal protein S13
		MF01474	(rpmJ)	69149	69262	c	50S ribosomal protein L36
		MF01389	(infA)	69307	69534	c	translation initiation factor IF-1
		MF00210	(map)	69535	70287	c	methionine aminopeptidase
		MF00213	(adk)	70278	70916	c	adenylate kinase
		MF00215	(secY)	70965	72386	c	preprotein translocase SecY subunit
		MF01469	(rpl1)	72386	72829	c	50S ribosomal protein L15
		MF00218	(rpsE)	73112	73891	c	30S ribosomal protein S5
		MF00219	(rplR)	73893	74258	c	50S ribosomal protein L18
		MF00220	(rplF)	74261	74800	c	50S ribosomal protein L6
		MF01471	(rpsH)	74812	75207	c	30s ribosomal protein S8
		MF01472	(rpsN)	75213	75398	c	30S ribosomal protein S14
		MF00221	(rplE)	75447	75992	c	50S ribosomal protein L5
		MF01343	(rplX)	75995	76318	c	50S ribosomal protein L24
		MF01342	(rplN)	76322	76690	c	50S ribosomal protein L14
		MF01393	(rpsQ)	76692	76988	c	30S ribosomal protein S17
		MF01394	(rpmC)	76972	77337	c	50S ribosomal protein L29
		MF00223	(rplP)	77345	77755	c	50S ribosomal protein L16
		MF00225	(rpsC)	77758	78441	c	30S ribosomal protein S3
		MF00233	(rplV)	78441	78962	c	50S ribosomal protein L22
		MF01396	(rpsS)	78975	79247	c	30S ribosomal protein S19
		MF00235	(rplB)	79247	80095	c	50S ribosomal protein L2
		MF01340	(rplW)	80095	80586	c	50S ribosomal protein L23
		MF00237	(rplD)	80590	81234	c	50S ribosomal protein L4
		MF00245	(rplC)	81227	81928	c	50S ribosomal protein L3
		MF01400	(rpsJ)	81930	82250	c	30S ribosomal protein S10
		MF00247		82643	83260		hypothetical protein
		MF00249		83385	84068	c	26.3 kDa protein in cilium adhesin operon
	TU 12	MF00251	(alaS)	84147	86798		alanyl-tRNA synthetase	cotranscript
		MF01401		86801	87211		hypothetical protein
		MF00252	(pth)	87395	87949		peptidyl-tRNA hydrolase
		MF00253		87927	88820		hypothetical protein
		MF00257	(ftsH)	88866	90995		cell division protein
		MF00258	(lysS)	91114	92583		lysyl-tRNA synthetase
		MF00259		92585	93415		hydrolase of the HAD family
	TU 13	MF00262	(trmE)	93404	94732	c	tRNA modification GTPase ThdF/TrmE	cotranscript
		MF00264		94775	96391	c	ABC transporter ATP-binding protein
		MF00267	(fruA)	96781	98868		PTS system fructose-specific IIABC cotranscriptmponent
		MF01403		99148	99432	c	hypothetical protein
	TU 14	MF00270		99469	99681		hypothetical protein
		MF00272		99823	100857		hypothetical protein	cotranscript
		MF00274	(oppB-1)	101341	102441		oligopeptide ABC transporter system permease
		MF00275	(oppC-1)	102441	103406		oligopeptide transport system permease protein
		MF00279	(oppD)	103408	104133		oligopeptide transport system permease protein [fragment]
		MF00281	(oppD)	104111	104818		oligopeptide transport system permease protein [fragment]
		MF00285	(oppF-1)	104808	106139		oligopeptide ABC transporter ATP-binding protein
		MF00289		106126	112227		hypothetical protein
		MF00291		112237	114915		lipoprotein
	TU 15	MF01455	(mtlF)	115057	115485	c	PTS system mannitol-specific cotranscriptmponent IIA
		MF00292	(mtlD)	115492	116577	c	mannitol-1-phosphate 5-dehyrogenase
		MF00293	(mtlA)	116577	118049	c	PTS system, mannitol-specific IIBC cotranscriptmponent
		MF00297		118083	118862		hypothetical protein
	TU 16	MF00300		119186	120700	c	PTS system enzyme IIC cotranscriptmponent	cotranscript
		MF01397		120716	120991	c	PTS system galactitol-specific enzyme IIB cotranscriptmponent
		MF01399	(cmtB)	120981	121463	c	PTS system enzyme IIA cotranscriptmponent
		MF01398		121441	121737	c	hypothetical protein
		MF00303		121739	122401	c	hypothetical protein
		MF00306		122394	123017	c	hypothetical protein
		MF00310		123008	123637	c	d-ribulose-5-phosphate 3 epimerase
	contig 3
	TU 17	MF01338		241	429		hypothetical protein
contig 8		MF01363	(gatC)	680	973		Asp-tRNAAsn/Glu-tRNAGln amidotransferase C subunit	cotranscript
		MF00797	(gatA)	966	2285		glutamyl-tRNA amidotransferase subunit A
		MF00809	(gatB)	2278	3675		glutamyl-tRNA amidotransferase subunit B
		MF01445		3763	3996		hypothetical protein
	TU 18	MF00813		4102	5433	c	hypothetical protein	cotranscript
		MF00815		5453	6454	c	hypothetical protein
		MF01444		6747	7199		hypothetical protein
	TU 19	MF00818	(lsp)	7291	7905	c	lipoprotein signal peptidase	cotranscript
		MF00820	(ileS)	7877	10537	c	isoleucyl-tRNA synthetase
		MF00823	(parC)	10540	13092	c	topoisomerase IV subunit A
		MF00826	(parE)	13085	15052	c	topoisomerase IV subunit B
	TU 20	MF00829	(gap)	15212	16222		glyceraldehyde 3-phosphate dehydrogenase	cotranscript
		MF00832		16292	18160		hypothetical protein
	TU 21	MF00833	(vacB)	18209	20293	c	VACB-like ribonuclease II	cotranscript
		MF01110	(cls)	20599	22131	c	cardiolipin synthetase
		MF01113	(recA)	22148	23161	c	recotranscriptmbination protein RecA
	TU 22	MF01115	(licA)	23415	24137		PTS system, lichenan-specific IIA cotranscriptmponent	cotranscript
		MF01119	(obg)	24139	25398		GTP-binding protein Obg
		MF01382		25467	25829		hypothetical protein
		MF01120		25833	26708		hypothetical protein
		MF01408		27043	27468		hypothetical protein
		MF01121	(dinP)	27513	28670		DNA polymerase IV
		MF01378		28675	29091		hypothetical protein
		MF01122	(atpB)	29094	29822		ATP synthase A chain	cotranscript
		MF01464	(atpE)	29847	30155		F0F1 ATP synthase subunit C
		MF01126	(atpF)	30185	30724		ATP synthase subunit B
		MF01129	(atpH)	30752	31315		ATP synthase delta chain
		MF01130	(atpA-1)	3133	1 32854		ATP synthase alpha chain
		MF01131	(atpG)	32883	33713		ATP synthase gamma chain
		MF01135	(atpD)	33733	35148		ATP synthase beta chain
		MF01345	(recU)	35501	35986		Holliday junction-specific endonuclease
		MF01138	(rpsB)	36224	37219		30S ribosomal protein S2	cotranscript
		MF01140	(tsf)	37222	38157		elongation factor EF-Ts
		MF01141	(ffh)	38222	39544		signal recotranscriptgnition particle protein
		MF01142	(glyS)	39572	40939		glycyl-tRNA synthetase
		MF01144	(dnaG)	40932	42767		DNA primase
		MF01147	(rpoD)	42767	44842		DNA-directed RNA polymerase sigma factor
		MF01148		44846	45619		hypothetical protein
		MF01150	(nfo)	45613	46443		endonuclease IV
		MF01153	(tyrS)	46462	47706		tyrosyl tRNA synthetase
		MF01154		47768	52525		hypothetical protein
		MF01158		52638	53615		hypothetical protein
		MF01163		53854	55524		hypothetical protein
		MF01164	(uvrC)	55544	57097	c	excinuclease ABC subunit C
	TU 23	MF01379		57214	57522		hypothetical protein	cotranscript
		MF01167	(dnaK)	57713	59515		chaperone protein dnaK - heat shock protein 70
		MF01169	(dnaJ)	59703	60833		heat shock protein DnaJ
		MF01174	(cmk)	60894	61577		cytidylate kinase
		MF01175	(engA)	61602	62915		GTP-binding protein EngA
		MF01381	(himA)	62940	63227		bacterial nucleoid DNA-binding protein
		MF01380		63239	63469		hypothetical protein
		MF01176	(lepA)	63470	65266		GTP-binding protein LepA
		MF01177		65331	66302		hypothetical protein
	TU 24	MF01178	(fusA)	66649	68733	c	elongation factor EF-G	cotranscript
		MF01180	(rpsG)	68746	69126	c	30S ribosomal protein S7
		MF01183	(rpsL)	69260	69685	c	30S ribosomal protein S12
		MF01186		70191	70565	c	hypothetical protein
		MF01359		70706	71206	c	hypothetical protein
	TU 25	MF01193		71765	73123		amino acid permease	cotranscript
		MF01194	(nox)	73300	74673		NADH oxidase
	TU 26	MF01196	(deoA)	74745	76028	c	thymidine phosphorylase	cotranscript
		MF01198	(deoD)	76030	76728	c	purine-nucleoside phosphorylase
		MF01201	(secA)	77394	80393	c	preprotein translocase SecA subunit
		MF01465		80627	80908		hypothetical protein
	contig 7
contig 9	TU 27	MF00461		568	2577	c	type II DNA modification enzyme	cotranscript
		MF00464		2625	2882	c	hypothetical protein
		MF00465		4051	6990	c	putative ABC transporter ATP-binding protein P115-like protein
		MF00871		7165	8964	c	prolipoprotein P65	cotranscript
		MF00878	(gidB)	9047	9499	c	methyltransferase GidB (glucotranscriptse inhibiteddivision protein B)
		MF00882	(prsA)	9680	10747	c	ribose-phosphate pyrophosphokinase
	TU 28	MF00884		10788	12014		hypothetical protein	cotranscript
		MF00886	(ksgA)	12016	12795		dimethyladenosine transferase
		MF00888	(rplM)	12959	13393		50S ribosomal protein L13
		MF01328	(rpsI)	13398	13796		30S ribosomal protein S9
	TU 29	MF00895		13997	14713	c	hypothetical protein
		MF00899	(uvrB)	14875	16863	c	excinuclease ABC subunit B
	TU 30	MF00903	(leuS)	17065	19437		leucyl-tRNA synthetase	cotranscript
		MF00905		19441	20550		hypothetical protein
		MF00909		20649	21437		hypothetical protein
		MF01347	(rplI)	21418	21855		50S ribosomal protein L9
		MF00914	(dnaB)	21836	23239		replicative DNA helicase	cotranscript
		MF00917		23239	24471		hemolysin C
		MF00920		24455	25138		hypothetical protein
		MF00922	(cysS)	25146	26339		cysteinyl-tRNA synthetase
		MF00924		26373	27062		tRNA/rRNA methyltransferase	cotranscript
		MF00925		27086	27631		hypothetical protein
		MF01473	(rpmG)	27687	27827		50S ribosomal protein L33
		MF00929	(nusG)	27945	28655		transcription antitermination protein
		MF00934	(gcp)	29421	30395		O-sialoglycotranscriptprotein endopeptidase
	TU 31	MF00936		30373	33213	c	hypothetical protein	cotranscript
		MF00938		33220	33807	c	segregation and cotranscriptndensation protein B
		MF00943		33797	34546	c	segregation and cotranscriptndensation protein A
		MF00945	(plsC)	34546	35283	c	1-acyl-sn-glycerol-3-phosphate acyltransferase
	TU 32	MF00947		35578	37680		5'-nucleotidase precursor
		MF00949		37805	39553		hypothetical protein
	TU 33	MF00951		39641	41260	c	putative ABC transporter ATP-binding - Pr2-like protein	cotranscript
		MF00952		41269	42879	c	ABC transporter ATP-binding - Pr1-like protein
	cotranscriptnt 13
contig 10	TU 34	MF01357		186	716	c	GTP-binding protein
		MF01278		952	2028	c	hypothetical protein
		MF01284		2360	2764		hypothetical protein
	TU 35	MF01288		2951	4933	c	hypothetical protein	cotranscript
		MF01290		5264	6925	c	hypothetical protein
		MF01294	(pepA)	7221	8594	c	leucyl aminopeptidase
		MF01299	(trmB)	8740	9345	c	tRNA (guanine-N(7)-)-methyltransferase
		MF01303		9374	10015	c	hypothetical protein
		MF01315		10552	11502	c	hypothetical protein
		MF01320		11489	13606	c	hypothetical protein
		MF01322		13606	14322	c	putative ABC transporter atp-binding protein
		MF01324		14322	16103	c	hypothetical protein
	TU 36	MF01326		16245	17159		hypothetical protein
		MF01092	(ptsI)	17403	19139		phosphoenolpyruvate-protein phosphotransferase
	cotranscriptnt 14
contig 11	TU 37	MF01261		278	1390		putative type III restriction-modification system: methylase	cotranscript
		MF01260		1408	3840		hypothetical protein
		MF01406		4020	4403		hypothetical protein
	TU 38	MF01405		4633	4860	c	putative transposase	cotranscript
		MF01259		4918	5541	c	transposase
		MF01404		5652	5918		hypothetical protein
	TU 39	MF01255		6198	7055	c	hypothetical protein
		MF01254		7028	7819	c	hypothetical protein
		MF01252		8010	8747	c	hypothetical protein
		MF01251		8749	10740	c	subtilisin-like serine protease
	cotranscriptnt 37
contig 1		MF01409		68	394		hypothetical protein
	TU 40	MF00005		428	1636	c	putative type III restriction-modification system: methylase
		MF00001		3996	4688	c	hypothetical protein
	TU 41	MF00724		4877	6976		lipoprotein	cotranscript
		MF00726		7002	7970		lipoprotein
		MF00727		7948	10125		ABC transporter permease protein
		MF00736		10125	11135		ABC transport permease protein
		MF00737		11209	12063		ABC transporter permease protein
	TU 42	MF00739		12335	15130	c	LppT protein	cotranscript
		MF00741		15156	17969	c	hypothetical protein
		MF01349	(sgaA)	18216	18695	c	PTS system, IIA cotranscriptmponent
		MF01384	(sgaB)	18721	19011	c	PTS system enzyme IIB cotranscriptmponent
		MF00747	(sgaT)	19218	20987	c	PTS system ascotranscriptrbate-specific transporter subunit IIC
		MF00750		21078	22130	c	hypothetical protein
		MF00751		22313	24175	c	lipoprotein
	TU 43	MF00752	(gtsA)	24326	25486		ABC transport ATP-binding protein	cotranscript
		MF00753		25458	26396		ABC transporter permease protein
		MF00762		26390	26911		ABC transporter permease protein
		MF00766		27235	27801		proline dipeptidase
		MF00776		27866	28435	c	hypothetical protein
		MF00767		28419	30200		ABC transporter ATP-binding protein
	TU 44	MF01348	(trxA)	30316	30648	c	thioredoxin	cotranscript
		MF00785	(proS)	30703	32187	c	prolyl-tRNA synthetase
	cotranscriptnt 42
contig 3		MF01463		78	341		hypothetical protein
	TU 45	MF00957	(rluC)	534	1406	c	ribosomal large subunit pseudouridine synthase C	cotranscript
		MF00958	(fba)	1413	2276	c	fructose-bisphosphate aldolase
		MF01377		2306	2551	c	hypothetical protein
		MF00961	(argS)	2555	4159	c	arginyl-tRNA synthetase
		MF00967	(grpE)	4143	4898	c	heat shock protein
		MF00969	(hrcA)	4901	5908	c	heat-inducible transcription repressor
		MF00970		6014	8035	c	hypothetical protein	cotranscript
		MF00971	(ftsY)	8174	9175	c	cell division protein ftsY
		MF00972		9260	9829	c	hypothetical protein
		MF00975		9945	10919	c	DHH family phosphoesterases	cotranscript
		MF00977		10906	11211	c	putative MgpA like-protein [fragment]
		MF00978		11199	11912	c	putative MgpA-like protein
		MF01331		11926	12384	c	hypothetical protein
		MF00980	(gidA)	12384	14243	c	glucotranscriptse inhibited division protein A
		MF00986	(dnaN)	14354	15490	c	DNA polymerase III beta subunit
		MF00989	(dnaA)	15642	17033	c	chromosomal replication initiator protein
	TU 46	MF01475	(rpmH)	17244	17387		50S ribosomal protein L34	cotranscript
		MF00993		17731	19560		hypothetical protein
		MF00995		19675	22026		hypothetical protein
		MF00996		22090	23151		hypothetical protein
	TU 47	MF01003	(valS)	23163	25634	c	valyl-tRNA synthetase
		MF01004		25644	27560	c	hypothetical protein	cotranscript
		MF01005		27581	28546	c	hypothetical protein
		MF01010		28634	30196	c	hypothetical protein
		MF01011	(greA)	30196	30666	c	transcription elongation factor
		MF01015		30694	31332	c	hypothetical protein
	TU 48	OPERON RIBOSOMAL					23S	cotranscript
							16S
	TU 49	MF01042		36876	38477	c	putative ABC transporter ATP-binding - Pr2-like protein	cotranscript
		MF01044		38461	40068	c	ABC transporter ATP-binding - Pr1
		MF01047		40090	40506	c	hypothetical protein
	TU 50	MF01050		40897	44541		adhesin like-protein P146	cotranscript
		MF01055		44556	48077		hypothetical protein
	TU 51	MF01064		48151	49608	c	hypothetical protein	cotranscript
		MF01067	(pepP)	50146	51180	c	XAA-PRO aminopeptidase
		MF01470	(rpmG)	51182	51334	c	50S ribosomal protein L33
		MF01410		51517	51972	c	hypothetical protein
	TU 52	MF01068		52309	53130		hypothetical protein	cotranscript
		MF01070		53133	55451		ABC transporter ATP-binding protein
		MF01072		55541	57493		ABC transporter ATP-binding protein
		MF01073		57642	59312		putative type III restriction-modification system: methylase	cotranscript
		MF01074		59317	61734		hypothetical protein
	TU 53	MF01076		62023	62370	c	hypothetical protein
		MF01077		62541	62825	c	hypothetical protein
	cotranscriptnt 44
contig 4	TU 54	MF01109		440	1657		type III restriction-modification system methylase	cotranscript
		MF01108		1657	4074		hypothetical protein
		MF01107		4233	4817		hypothetical protein
		MF01105		4962	6371	c	hypothetical protein
	TU 55	MF01423	(mraZ)	7150	7590		cell division protein MraZ	cotranscript
		MF01101		7592	8479		S-adenosyl-methyltransferase
		MF01093		8465	8863	c	hypothetical protein
	TU 56	MF01095	(ftsZ)	8844	9491		cell division protein ftsZ	cotranscript
		MF00016		10029	11042		nicotranscripttinate phosphoribosyltransferase
		MF00014		11032	11802		DNA methylase
		MF00011	(metS)	11795	13339		methionyl-tRNA synthetase
	TU 57	MF00009		13336	14205	c	hypothetical protein	cotranscript
		MF00007	(rnc)	14236	14913	c	ribonuclease III
		MF01360		14960	15481	c	hypothetical protein
		MF00720		15669	17363		hypothetical protein
		MF01462		17412	17657	c	hypothetical protein
	TU 58	MF00718	(sgaH)	17987	18655		3-hexulose-6-phosphate synthase	cotranscript
		MF00716	(sgaU)	18630	19526		hexulose-6-phosphate isomerase
		MF00715	(sgaE)	19510	20232		sugar isomerase SgaE
		MF00714		20216	21103		hypothetical protein
		MF00711		21096	21608		hypothetical protein
		MF00708		21644	23707		hypothetical protein
		MF00707		23751	24977		hypothetical protein
	TU 59	MF00705	(trmU)	24996	26114	c	tRNA-(5-methylaminomethyl-2-thiouridylate) methyltransferase	cotranscript
		MF00704		26133	27005	c	hypothetical protein
		MF00692	(tkt)	27206	29080	c	transketolase
		MF00691	(efp)	29055	29621	c	elongation factor EF-P
	TU 60	MF00687	(secD)	30156	32753		bifunctional preprotein translocase subunit SecD/SecF	cotranscript
		MF00686	(hisS)	32845	34131		histidyl-tRNA synthetase
		MF00685	(aspS)	34124	35827		aspartyl-tRNA synthetase
		MF01422	(rpsT)	36132	36485		30S ribosomal protein S20
	TU 61	MF00683		36640	40290	c	hypothetical protein	cotranscript
		MF00678		40290	42932	c	TRSE-like protein
		MF00676		43014	45224	c	hypothetical protein
		MF00674	(smf)	45415	46194	c	DNA processing protein SMF
	TU 62	MF00673	(eno)	46490	47851		enolase	cotranscript
		MF00669	(serS)	47856	49097		seryl-tRNA synthetase
		MF01361		49200	49733		hypothetical protein
	TU 63	MF00668	(lip)	49736	50536	c	triacylglycerol lipase	cotranscript
		MF00666	(lplA)	50544	51542	c	lipoate-protein ligase A
		MF01421		51557	51892	c	hypothetical protein
	TU 64	MF00663	(dnaX)	52013	54190		DNA polymerase III gamma and tau subunit
		MF00660	(recR)	54538	55092		recotranscriptmbination protein recR	cotranscript
		MF00659	(tmk)	55095	55730		thymidylate kinase
		MF00657		55711	56586		DNA polymerase III delta subunit
		MF00655		56595	57314		hypothetical protein
		MF00653	(hpt)	57321	57902		hypoxanthine phosphoribosyltransferase	cotranscript
		MF00645		57912	58730		ABC transporter ATP-binding protein
		MF00644		58703	59605		ABC transporter ATP-binding protein
		MF00640		59595	60557		ABC transporter permease protein
		MF00639	(lig)	60561	62633		DNA ligase
		MF00638		62794	63747		hypothetical protein
		MF00636	(mgtA)	63744	66359	c	cation-transporting P-type ATPase
	TU 65	MF01420	(smpB)	66442	66879		ssrA-binding protein	cotranscript
		MF00624		67167	67505		nuclease lipoprotein
	TU 66	MF00623		67951	71010	c	P102-like protein	cotranscript
		MF00620		71078	74134	c	P97-like protein
	TU 67	MF00619	(pheS)	74609	75289		phenylalanyl-tRNA synthetase alpha chain	cotranscript
		MF00616	(pheT)	75296	77455		phenylalanyl-tRNA synthetase beta chain
		MF01376	(rpmF)	77513	77710		50S ribosomal protein L32
		MF00610	(truB)	78307	79149		tRNA pseudouridine synthase B
		MF00609		79163	79972		hypothetical protein
		MF00603		80190	80810		hypothetical protein
		MF00598		80807	81622	c	transcriptional regulator
	cotranscriptnt 47
contig 5	TU 68	MF01266		1070	1888		GTP-binding protein	cotranscript
		MF01264		2136	2852		hypothetical protein
	TU 69	MF00504	(uvrA)	3197	6040	c	excinuclease ABC subunit A
		MF00502		6085	8550	c	hypothetical protein	cotranscript
		MF01383		8769	9113	c	hypothetical protein
		MF00500		9279	10718		hypothetical protein
		MF01350		10772	11281	c	hypothetical protein
	TU 70	MF01362	(tpx)	11689	12180		thiol peroxidase	cotranscript
		MF00497	(lgt)	12323	13303		prolipoprotein diacylglyceryl transferase
		MF00495	(trxB)	13428	14366		thioredoxin reductase
		MF00492		14399	17659		outer membrane protein - P95
		MF00488		17668	20565		hypothetical protein
		MF00479	(clpB)	20571	22427	c	ATP-dependent protease binding protein
	TU 71	MF00483		22405	22764		hypothetical protein	cotranscript
		MF00476	(tpiA)	22802	23530		triosephosphate isomerase
		MF01417	(rpsO)	23650	23916		30S ribosomal protein S15
	TU 72	MF01418		24512	24952	c	hypothetical protein	cotranscript
		MF00475		25110	28316	c	protein P102
		MF00472		28362	31550	c	protein P97 - cotranscriptpy 2
		MF00468	(gyrB)	31813	33732	c	DNA gyrase subunit B
		MF00466	(pfkA)	34126	35094	c	6-phosphofructokinase
	TU 73	MF00595		35628	36869		hypothetical protein	cotranscript
		MF00592		36946	38520		amino acid permeases
		MF00591	(apt)	38547	39062		adenine phosphoribosyltransferase
		MF00585	(pdhA)	39264	40388		pyruvate dehydrogenase E1-alpha subunit
		MF00582	(pdhB)	40388	41392		pyruvate dehydrogenase
		MF00579		42002	46132		hypothetical protein
		MF00577		46225	47373	c	hypothetical protein
		MF00574		47863	48618		hypothetical protein
	TU 74	MF00571		48819	49487	c	hypothetical protein
		MF01448		49573	49989	c	hypothetical protein
		MF00568		50035	50880	c	hypothetical protein
		MF00566	(ktrB)	51163	52647	c	potassium uptake protein
		MF00564	(ktrA)	52929	53624		potassium uptake protein
	TU 75	MF01353		53706	55115	c	hypothetical protein	cotranscript
		MF00561		55411	56760	c	hypothetical protein
	TU 76	MF00559	(potA)	57197	58531		spermidine/putrescine ABC transporter ATP-binding	cotranscript
		MF00556	(potB)	58518	59378		spermidine/putrescine ABC transporter permease protein
		MF00553	(potC)	59371	60195		spermidine/putrescine ABC transporter permease protein
		MF00552		60180	61895		hypothetical protein
		MF00551		61967	62803		hypothetical protein
	TU 77	MF01354		62816	63343	c	hypothetical protein	cotranscript
		MF00544		63401	64771	c	hypothetical protein
	TU 78	MF00542	(pyrH)	64901	65611		uridylate kinase	cotranscript
		MF00541	(frr)	65614	66174		ribosome recycling factor
		MF00538		66177	67103		phosphatidate cytidylyltransferase synthase
		MF00536	(polC)	67130	68683		DNA polymerase III, alpha chain
		MF00533	(polC)	68857	71541		DNA polymerase III alpha subunit
		MF00531	(pgiB)	71661	72950		glucotranscriptse-6-phosphate isomerase
		MF01356		73169	73645		hypothetical protein	cotranscript
		MF01355	(pmsR)	73734	74168		methionine sulfoxide reductase B
		MF00530	(gyrA)	74265	76835	c	DNA gyrase subunit A
	TU 79	MF00529	(deoC)	77162	77827		deoxyribose-phosphate aldolase	cotranscript
		MF00527	(upp)	77909	78523		uracil phosphoribosyltransferase
		MF00526		78526	79224		hypothetical protein
		MF00525	(lon)	79392	82010		heat shock ATP-dependent protease
		MF00524	(tufA)	82296	83504		elongation factor EF-Tu
	TU 80	MF00018		83624	89581	c	hypothetical protein
		MF00019		90255	94415	c	hypothetical protein
	TU 81	MF00021	(pepF)	94780	96693		oligoendopeptidase F
		MF00023		96863	97747		hypothetical protein	cotranscript
		MF00025		97757	99127		hypothetical protein
		MF00026		99127	100134		hypothetical protein
	TU 82	MF01454		1139	100351	c	hypothetical protein
		MF00028	(glck)	1508	101401	c	glucotranscriptkinase	cotranscript
		MF00029		11388	102005	c	hypothetical protein
		MF00033	(xylH)	11977	103227	c	xylose ABC transporter permease protein
		MF00035	(xylG)	13227	104810	c	xylose ABC transporter ATP-binding protein
		MF00037		14905	106164	c	46K surface antigen precursor
	TU 83	MF00039	(pta)	16600	107550		phosphate acetyltransferase	cotranscript
		MF00041	(ackA)	17553	108761		acetate kinase
	TU 84	MF00042	(pdhD)	19002	110837	c	dihydrolipoamide dehydrogenase	cotranscript
		MF00043	(pdhC)	110837	111757	c	dihydrolipoamide acetyltransferase
		MF00044		112405	113826	c	hypothetical protein
		MF01430		113908	114147		hypothetical protein
		MF01432		114377	114685	c	hypothetical protein
	TU 85	MF00046		115080	117899		lipoprotein	cotranscript
		MF00047	(oppB)	117899	118954		oligopeptide ABC transporter permease protein
		MF00051	(oppC)	118932	120089		oligopeptide transport system permease protein
		MF00061	(oppD-1)	120089	121138		oligopeptide ABC transporter ATP binding protein
		MF00063	(oppF)	121138	123465		oligopeptide ABC transporter ATP-binding protein
		MF00065		123601	124932		hypothetical protein
		MF01358		125154	125735		hypothetical protein	cotranscript
		MF01277		125768	135868		hypothetical protein
	TU 86	MF01275		138491	138946	c	hypothetical protein
		MF01453		139409	139684	c	hypothetical protein
		MF01427		139733	140071	c	hypothetical protein	cotranscript
		MF01425		140462	140716	c	hypothetical protein
		MF01452		140990	141214	c	hypothetical protein
		MF01428		141220	141564	c	hypothetical protein
		MF01426		142496	142789	c	hypothetical protein
		MF01429		143381	143896	c	hypothetical protein
		MF00834		144015	147296		hypothetical protein
	TU 87	MF00835	(rplA)	147429	148124	c	50S ribosomal protein L1	cotranscript
		MF00837	(rplK)	148124	148474	c	50S ribosomal protein L11
		MF00331	(rluD)	149034	149936	c	ribosomal large subunit pseudouridine synthase D
		MF01385		150038	150307		hypothetical protein
	TU 88	MF01467	(rpmE)	150380	150601	c	50S ribosomal protein L31	cotranscript
		MF00330	(acpD-1)	150744	151349	c	acyl carrier protein phosphodiesterase
		MF00328	(acpD)	151378	151962	c	acyl carrier protein phosphodiesterase
	TU 89	MF00324		152157	160115		ABC transporter permease protein	cotranscript
		MF00322		160169	161092		ABC transporter ATP-binding protein
		MF00320	(metK)	161177	162319		S-adenosylmethionine synthetase
		MF00318		162733	163548		hypothetical protein
	TU 90	MF00315	(ychF)	163644	164747	c	GTP-binding protein YchF	cotranscript
		MF01387	(rpsR)	164757	165029	c	30S ribosomal protein S18
		MF00313	(ssb)	165044	165604	c	single-strand binding protein
		MF01351	(RpsF)	165654	166145	c	30S ribosomal protein S6
		MF00789		166609	167445	c	hypothetical protein
		MF01248		168328	169110	c	hypothetical protein
		MF01243		169296	170267	c	hypothetical protein
		MF01241		170285	171628	c	hypothetical protein
	TU 91	MF01239		171783	173888		hypothetical protein	cotranscript
		MF01236		173904	175508		P60-like lipoprotein
		MF01424		175540	175872		HIT-like protein
	TU 92	MF01232		175940	177562	c	hypothetical protein	cotranscript
		MF01230		177732	178712	c	hypothetical protein
		MF01227		178706	179368	c	hypothetical protein
		MF01226		179381	181069		amino acid permease
	TU 93	MF01224	(glpF)	181256	182005	c	glycerol uptake facilitator protein	cotranscript
		MF01221	(glpK)	182023	183573	c	glycerol kinase
	TU 94	MF01218		183991	185181		P37-like ABC transporter substrate-binding lipoprotein	cotranscript
		MF01216		185165	185935		ABC transporter ATP-binding protein
		MF01208		185928	187625		ABC transport system permease protein p69-like protein
		MF01206		188156	189523		hypothetical protein
		MF01205		189706	190371		hypothetical protein
	TU 95	MF01466		190766	190993	c	hypothetical protein
		MF01203		191010	192182	c	hypothetical protein
	cotranscriptnt 53
contig 6	TU 96	MF01086		1032	1694		hypothetical protein
		MF01458		2334	2555		hypothetical protein
	TU 97	MF00433		2817	4706	c	hypothetical protein
		MF00432	(pdhD)	5050	5664	c	dihydrolipoamide dehydrogenase	cotranscript
		MF01329		5868	6263	c	hypothetical protein
		MF00431	(nagA)	6508	7662		N-acetylglucotranscriptsamine-6-phosphate deacetylase
	TU 98	MF00430	(fba-1)	7715	8545	c	fructose-bisphosphate aldolase	cotranscript
		MF00429		8545	10329	c	PTS system N-acetylglucotranscriptsamine-specific II ABC cotranscriptmponent
		MF00427	(nagB)	10354	11118	c	glucotranscriptsamine-6-phosphate isomerase
	TU 99	MF00426	(rpsD)	11484	12101		30S ribosomal protein S4	cotranscript
		MF01341	(rpiB)	12229	12663		ribose 5-phosphate isomerase B
		MF00424	(fpg)	12663	13487		foramidopyrimidine DNA gycotranscriptsylase
	TU 100	MF00423		13506	14183	c	hypothetical protein
		MF00420	(mnuA)	14215	15348	c	membrane nuclease, lipoprotein	cotranscript
		MF00417	(polA)	15394	16275	c	DNA polymerase I
		MF00415	(dnaE)	16268	19213	c	DNA polymerase III alpha subunit
		MF00413	(infB)	19604	21403	c	translation initiation factor IF-2
		MF00410	(nusA)	21669	23522	c	N-utilization substance protein A
		MF01364		23530	23832	c	hypothetical protein
		MF00409	(pulA)	24087	26087		pullulanase
	TU 101	MF01365		26217	26582	c	hypothetical protein	cotranscript
		MF00408	(thrS)	26632	28371	c	threonyl-tRNA synthetase
		MF00404	(trpS)	28375	29358	c	tryptophanyl-tRNA synthetase
	TU 102	MF01330		29433	29789		PTS system glucotranscriptse-specific enzyme IIB cotranscriptmponent	cotranscript
		MF00402		29831	30439		ATP binding protein [fragment]
		MF00401		30449	33028		ATP binding protein
		MF00398	(rnhB)	33015	33755		ribonuclease HII
		MF00396		33748	34041		hypothetical protein
		MF00394	(pgm)	34057	35574		phosphoglycerate mutase
		MF01459		36228	36527	c	hypothetical protein
	TU 103	MF00392		36770	37711		hypothetical protein	cotranscript
		MF00390		37705	38421		hypothetical protein
		MF01346	(ppa)	38464	39018		inorganic pyrophosphatase
		MF00388	(xylF)	39247	40641		ABC transporter xylose-binding lipoprotein
		MF00386		40776	42302		sugar ABC transporter ATP-binding protein
		MF00385		42295	44004		ABC transporter protein	cotranscript
		MF00383		44004	44915		sugar ABC transporter permease protein
		MF00381	(tdk)	44985	45539		thymidine kinase
		MF00378	(ptsH)	45797	46066		phosphocarrier protein HPr
		MF00374	(ptsG)	46292	48772		PTS system, glucotranscriptse-specific IIABC cotranscriptmponent
	TU 104	MF00358		49052	51508	c	hypothetical protein	cotranscript
		MF00357		51530	53728	c	hypothetical protein
	TU 105	MF01339	(rplJ)	54048	54545		50S ribosomal protein L10	cotranscript
		MF00354	(rplL)	54559	54924		50S ribosomal protein L7/L12
		MF00353	(rpoB)	55114	58767		DNA-directed RNA polymerase beta subunit
		MF00351	(rpoC)	58826	63061		DNA-directed RNA polymerase subunit beta
		MF01407		63066	63485		hypothetical protein
		MF00350		63840	66359		hypothetical protein	cotranscript
		MF00345		66435	68855		putative lipoprotein
	cotranscriptnt54
contig 14		MF00455		219	4496		hypothetical protein
	TU 106	MF01461		4903	5175	c	hypothetical protein	cotranscript
		MF01460		5311	5544	c	hypothetical protein
	TU 107	MF00844		5909	8917		p76 membrane protein precursor	cotranscript
		MF00848		9020	14494		Putative P216 surface protein
	TU 108	MF00849		14609	15304	c	mannose-6-phosphate isomerase
		MF01335		15643	15879	c	hypothetical protein
		MF00853	(pgk)	16276	17511	c	phosphoglycerate kinase
	TU 109	MF00856		17891	20500		hypothetical protein	cotranscript
		MF00857		20674	21282		hypothetical protein
		MF00861	(mgtE)	21297	22760		MG2+ transport protein
		MF00863		22844	23539		hypothetical protein
		MF00865		23590	24495	c	hypothetical protein
	TU 110	MF00866		24687	26270		hypothetical protein	cotranscript
		MF01450		26288	26842		hypothetical protein
		MF00454		27243	27728		hypothetical protein
		MF00452		28192	30417		hypothetical protein
		MF00451	(atpA)	30417	31952		ATP synthase alpha chain
		MF00449	(atpD)	31955	33328		ATP synthase beta chain
		MF01447		33375	33605		hypothetical protein
		MF00440		33712	34632		hypothetical protein
		MF00438		34636	35721		hypothetical protein
		MF00437	(pfs)	35702	36358		5'-methylthioadenosine nucleosidase / S-adenosylhomocysteine nucleosidase
	TU 111	MF00435		36438	37163	c	hypothetical protein	cotranscript
		MF00434	(nadE)	37163	37903	c	NH(3)-dependent NAD+ synthetase

## Sheet: mC
MC in MFL
MF00069	136	2328		hypothetical protein
MFC_01409	68	394		hypothetical protein
MFC_00776	27866	28435	c	hypothetical protein
MFC_00767	28419	30200		ABC transporter ATP-binding protein
MFC_01463	78	341		hypothetical protein
MFC_01105	4962	6371	c	hypothetical protein
MFC_01093	8465	8863	c	hypothetical protein
MFC_00720	15669	17363		hypothetical protein
MFC_01462	17412	17657	c	hypothetical protein
mgtA	63744	66359	c	cation-transporting P-type ATPase
MFC_00598	80807	81622	c	hypothetical protein
MFC_00500	9279	10718		hypothetical protein
MFC_01350	10772	11281	c	hypothetical protein
clpB	20571	22427	c	ATP-dependent protease binding protein
MFC_00579	42002	46132		hypothetical protein
MFC_00577	46225	47373	c	hypothetical protein
MFC_00574	47863	48618		hypothetical protein
ktrA	52929	53624		potassium uptake protein
gyrA	74265	76835	c	DNA gyrase subunit A
MFC_01430	113908	114147		hypothetical protein
MFC_01432	114377	114685	c	hypothetical protein
MFC_00834	144015	147296		hypothetical protein
MFC_01385	150038	150307		hypothetical protein
MFC_01226	179381	181069		amino acid permease
nagA	6508	7662		N-acetylglucosamine-6-phosphate	deacetylase
pulA	24087	26087		pullulanase
MFC_00069	136	2328		hypothetical protein
pyrG	3492	5096		CTP synthase
MFC_00082	9936	13031		hypothetical protein
glyA	20842	22098		glycine hydroxymethyl	transferase
MFC_01443	22183	22512	c	hypothetical protein
MFC_00122	31067	31342		hypothetical protein
MFC_00131	34147	35001	c	lipase-esterase
MFC_00247	82643	83260		hypothetical protein
MFC_00249	83385	84068	c	26.3 kDa protein in c	ilium adhesin operon
fruA	96781	98868		PTS system fructose-s	pecific IIABC component
MFC_01403	99148	99432	c	hypothetical protein
MFC_00297	118083	118862		hypothetical protein
MFC_01444	6747	7199		hypothetical protein
uvrC	55544	57097	c	excinuclease ABC subunit C
MFC_01465	80627	80908		hypothetical protein
MFC_00934	29421	30395		hypothetical protein
MFC_01284	2360	2764		hypothetical protein
MFC_01404	5652	5918		hypothetical protein
MFC_00455	219	4496		hypothetical protein
MFC_00865	23590	24495	c	hypothetical protein
