# Supplementary material for: Unravelling the Transcriptome Profile of the Swine Respiratory Tract Mycoplasmas
Source: PLoS One. 2014 Oct 15;9(10):e110327. doi: 10.1371/journal.pone.0110327 (PMC4198240; doi:10.1371/journal.pone.0110327)
Supplement: Table S7 — Mycoplasma hyorhinis trancriptional units and cotranscription analysis. (XLS) [file pone.0110327.s009.xls]

## Sheet: hyorhinis
Table S7: Mycotranscriptplasma hyorhinis trancriptional units and cotranscripttranscription analysis.
TU	RI	start	end	product	Cotranscription by transcriptoma analysis
TUMHR01
dnaA	152	1	1215	Chromosomal replication initiator protein dnaA	cotranscript
dnaN	13	1367	2491	DNA polymerase III beta subunit
MHR_0003	7	2504	2719	S4-like RNA binding protein
gidA	3	2726	4585	tRNA uridine 5-carboxymethylaminomethyl modification enzyme GidA
MHR_0005	12	4588	5040	Ribosomal RNA large subunit methyltransferase H	cotranscript
MHR_0006	-13	5052	6029	Putative MgpA-like protein
MHR_0007	647	6016	6981	MgpA-like DHH family phosphoesterase
MHR_0008		7628	9124	dihydrolipoamide dehydrogenase
TUMHR02
valS	-10	9419	11893	c Valyl tRNA synthetase	cotranscript
MHR_0010	12	11883	14069	c hypothetical protein
MHR_0011	119	14081	15016	c hypothetical protein	cotranscript
MHR_0012		15135	16730	c hypothetical protein
MHR_0681		16733	17227	transcription elongation factor
MHR_0014		17280	17936	hypothetical protein
TUMHR03
MHR_r001	921	18326	19674	16S ribosomal RNA	cotranscript
MHR_r002	213	20595	22932	23S ribosomal RNA
MHR_0015	121	23145	24119	Integral membrane protein
MHR_0016	0	24240	24731	hypothetical protein	cotranscript
MHR_0017	-7	24731	25240	hypothetical protein
MHR_0018	153	25233	25619	hypothetical protein
MHR_0019	0	25772	27616	hypothetical protein	cotranscript
bcrA	2	27616	28332	ABC-type multidrug-like transport system ATP-binding protein
MHR_0021	-10	28334	30724	Lipoprotein
MHR_0022		30714	31664	Lipoprotein
TUMHR04
MHR_0024	15	32735	34525	hypothetical protein	cotranscript
bcrA	-13	34540	35265	ABC-type multidrug-like transport system ATP-binding protein
MHR_0026	-7	35252	36496	Lipoprotein, putative		cotranscript
MHR_0027	52	36489	37421	Putative lipoprotein	cotranscript
MHR_0028	67	37473	38021	hypothetical protein
trmB	57	38088	38693	tRNA (guanine-N(7)-)-methyltransferase
pepA		38750	40132	aminopeptidase
TUMHR05
dnaJ	44	40187	41305	c Heat shTUk protein DnaJ	cotranscript
mnmA		41349	42461	c tRNA-specific 2-thiouridylase mnmA
TUMHR06
MHR_0033	0	42657	43850	Cytosine-specific methyltransferase	cotranscript
MHR_0034	45	43850	45013	hypothetical protein
nox	285	45058	46434	NADH oxidase
MHR_0036		46719	47057	hypothetical protein
TUMHR07
MHR_0038	64	47588	47707	hypothetical protein	cotranscript
MHR_0039	45	47771	47998	hypothetical protein
MHR_0040	9	48043	49656	ABC transporter ATP-binding-Pr1-like protein	cotranscript
MHR_0041		49665	51284	Putative ABC transporter ATP-binding-Pr2-like protein
TUMHR08
MHR_0043	42	53231	56842	101 kDa protein	cotranscript
MHR_0044	578	56884	58233	transcriptional regulator
MHR_0045	393	58811	59197	hypothetical protein	cotranscript
MHR_0046	52	59590	60372	hypothetical protein
MHR_0047		60424	60837	hypothetical protein
TUMHR09
MHR_0050	87	65316	65810	hypothetical protein
MHR_0051	-93	65897	67111	hypothetical protein
MHR_0052	89	67018	67971	hypothetical protein	cotranscript
rplJ	66	68060	68608	50S ribosomal protein L10
rplL	99	68674	69045	50S ribosomal protein L7/L12
rpoB	20	69144	72854	DNA-directed RNA polymerase subunit beta
rpTU	123	72874	77136	DNA-directed RNA polymerase subunit beta'
MHR_0057	3	77259	77675	ATPase, YjeE family
MHR_0058		77678	78226	hypothetical protein
TUMHR10
dhfR	53	79360	79839	Bifunctional protein including dihydrofolate reductase and deoxycytidylate deaminase family domains	cotranscript
MHR_0061	69	79892	82207	uncharactized lipoprotein
MHR_0062	7	82276	84537	uncharactized lipoprotein	cotranscript
MHR_0063	28	84544	85503	Lipoprotein
MHR_0064	0	85531	87426	ABC transporter permease protein
ugpA	-43	87426	88436	ABC transport permease protein
ugpE	279	88393	89364	ABC transporter permease protein
cmk	2	89643	90311	Cytidylate kinase		cotranscript
engA	59	90313	91614	Predicted GTPase protein
himA	374	91673	91945	Histone-like DNA-binding protein	cotranscripttranscript
lepA	84	92319	94118	GTP-binding protein lepA
MHR_0071	0	94202	95443	Cytosine-specific methyltransferase	cotranscript
MHR_0072	46	95443	96123	hypothetical protein
MHR_0073	-7	96169	97707	P59-like protein
MHR_0074	-7	97700	99448	Amino acid or sugar ABC transport system, permease protein	cotranscript
MHR_0075	85	99441	100379	Sugar ABC transporter permease protein
MHR_0076	104	100464	101828	Ag 243-5 protein	cotranscript
MHR_0077	31	101932	102846	UPF0348 protein
MHR_0078		102877	103281	hypothetical protein
TUMHR11
MHR_0080		103922	104497	hypothetical protein	cotranscript
zmpC	-30	104959	106047	Zinc metalloproteinase C
MHR_0082		106017	106328	hypothetical protein
TUMHR12
ftsY	236	107331	108473	Cell division protein ftsY	cotranscript
MHR_0085	-13	108709	110391
MHR_0086	22	110378	110980	hypothetical protein	cotranscript	cotranscript
MHR_0087	2	111002	111367
hrcA	10	111369	112427	Heat-inducible transcription repressor hrcA
grpE	0	112437	113219	Heat shTUk protein
argS	2	113219	114820	Arginyl-tRNA synthetase 1
MHR_0091	30	114822	115070	hypothetical protein	cotranscripttranscript
fba	44	115100	115966	Fructose-bisphosphate aldolase class II transmembrane protein
MHR_0093	585	116010	117011	hypothetical protein
MHR_0094		117596	117793	hypothetical protein
TUMHR13
MHR_0097	5	118589	119392	c Triacylglycerol lipase	cotranscript
lplA	20	119397	120386	c Lipoyltransferase and lipoate-protein ligase
MHR_0099		120406	120720	c Expressed protein
TUMHR14
MHR_0100	2	120830	121687	Fatty acid-binding protein DegV-like protein	cotranscripttranscript
dnaX	25	121689	123827	DNA polymerase III gamma and tau subunit
MHR_0102	0	123852	124139	UPF0133 protein
recR	17	124139	124711	Recotranscriptmbination protein		cotranscript
tmk	-21	124728	125375	Thymidylate kinase
MHR_0105	2	125354	126247	DNA polymerase III subunit delta			cotranscript
MHR_0106	65	126249	126986	Ribosomal RNA small subunit methyltransferase I
hpt	17	127051	127599	Hypoxanthine phosphoribosyltransferase
cbiO	-9	127616	128416	ABC transporter, ATP-binding protein
MHR_0109	-10	128407	129321	ABC transporter, ATP-binding protein
MHR_0110	22	129311	130270	ABC transporter permease protein
lig		130292	132313	DNA ligase, NAD-dependent
TUMHR15
MHR_0112	-19	132941	133567	c hypothetical protein	cotranscripttranscript
MHR_0113	131	133548	134195	c Sugar-phospahte nucleotidyltransferase
gyrA		134326	136959	c DNA gyrase subunit A
TUMHR16
msrA	9	137110	137607	Peptide methionine sulfoxide reductase msrA	cotranscript
tyrS	138	137616	138872	Tyrosyl tRNA synthetase 1
prsA	0	139010	139990	Ribose-phosphate pyrophosphokinase	cotranscript
gidB	2	139990	140604	Ribosomal RNA small subunit methyltransferase G
MHR_0119	-19	140606	141883	uncharactized deoxyribonuclease yabD	cotranscript
ksgA		141864	142637	Ribosomal RNA small subunit methyltransferase A
TUMHR17
MHR_0121	-16	142624	143478	c ABC transporter permease protein	cotranscript
MHR_0122	-28	143462	144517	c ABC transporter permease protein
gtsA		144489	145727	c Glycerol ABC transporter, ATP bindingcotranscriptmponent
TUMHR18
rplM	3	145905	146342	50S ribosomal protein L13	cotranscript
rpsI	44	146345	146743	30S ribosomal protein S9
MHR_t001	318	146787	146860	tRNA-Ile
asnA	44	147178	148161	Aspartate--ammonia ligase, AsnA-type
MHR_0127		148205	148771	hypothetical protein
TUMHR19
MHR_0129	166	150678	151013	hypothetical protein
parE	5	151179	153128	Topoisomerase IV subunit B
parC	10	153133	155778	Topoisomerase IV subunit A	cotranscript
ileS	-10	155788	158466	Isoleucyl tRNA synthetase
lspA		158456	159070	Signal peptidase II
TUMHR20
MHR_0135	2	160832	162727	Subtilisin-like serine protease
MHR_0136	1183	162729	163661	hypothetical protein
MHR_0137	2	164844	166823	hypothetical protein	cotranscript
MHR_0138	183	166825	167568	hypothetical protein
MHR_0139	-63	167751	168542	hypothetical protein
MHR_0140		168479	169372	hypothetical protein
TUMHR21
secD	13	172628	175210	Protein-export membrane protein	cotranscript
hisS	17	175223	176539	Histidyl-tRNA synthetase
aspS	4	176556	178277	aspartyl tRNA synthetase
MHR_0146	141	178281	179693	Amino acid permease		cotranscript
MHR_t002	7	179834	179921	tRNA-Ser
MHR_t003	132	179928	180009	tRNA-Leu
rpmG	7	180141	180293	50S ribosomal protein L33
pepP		180300	181361	Xaa-pro aminopeptidase
TUMHR22
MHR_0149	-25	181422	183038	c ABC-type multidrug transport system, ATPase and permease cotranscriptmponent	cotranscript
MHR_0150	335	183013	184629	c ABC-type multidrug transport system, ATPase and permease cotranscriptmponent
serS		184964	186232	c Seryl-trna synthetase protein
TUMHR23
MHR_0152	45	186534	197666	hypothetical protein	cotranscript
MHR_0153	192	197711	202384	hypothetical Serine-rich adhesin for platelets
MHR_0154		202576	208200	hypothetical Serine-rich adhesin for platelets
TUMHR24
tpiA	106	211164	211895	Triosephosphate isomerase	cotranscript
rpsO	81	212001	212267	30S ribosomal protein S15
glyA		212348	213604	Serine hydroxymethyltransferase 3
TUMHR25
MHR_0160	-75	214314	214619	c hypothetical protein
MHR_0161		214544	215125	c hypothetical protein
TUMHR26
MHR_0162	95	215437	216780	46kDa surface antigen	cotranscript
xylG	0	216875	218479	xylose ABC transporter ATP-binding protein
xylH	-28	218479	219798	Xylose ABC transporter permease protein
MHR_0165	-13	219770	220384	hypothetical protein
glcK		220371	221264	Glucotranscriptkinase
TUMHR27
MHR_0167	116	221329	222411	c hypothetical protein
MHR_0168	1732	222527	223252	c hypothetical protein
mtlF	-7	224984	225421	c Mannitol-specific phosphotransferase enzyme IIA cotranscriptmponent
mtlD	-22	225414	226514	c Mannitol-1-phosphate 5-dehyrogenase
mtlA	279	226492	227939	c
MHR_0172		228218	228799	c hypothetical protein
TUMHR28
MHR_0174	19	230514	232946	c hypothetical protein	cotranscript
MHR_0175	228	232965	234044	c Type III restriction-modification system methylase
MHR_0176	52	234272	234655	c Putative type III restriction-modification system: methylase	cotranscript
MHR_0177	668	234707	235819	c Site-specific DNA-methyltransferase, Adenine-specific
MHR_0178	658	236487	237590	c Putative type III restriction-modification system: methylase
MHR_0179	222	238248	239459	c adenine DNA methyltransferase subunit	cotranscript
MHR_0180	2391	239681	240070	c Putative type III restriction-modification system: methylase
MHR_0182		242461	243512	c
TUMHR29
MHR_0184	84	244576	245088	c hypothetical protein	cotranscript
pgmB	-7	245172	245840	c putative beta-phosphoglucotranscriptmutase
MHR_0186	16	245833	248214	c Putative maltose phosphorylase domain protein	cotranscript
MHR_0187	-13	248230	249873	c Sucrase-isomaltase
pulA	125	249860	251878	c Alpha amylase, catalytic domain protein
MHR_0189		252003	252716	c GntR-family transcriptional regulator
TUMHR30
MHR_0191	-31	253413	253694	c hypothetical protein
MHR_0192	63	253663	254235	c hypothetical protein	cotranscript
MHR_0193	0	254298	254969	c hypothetical protein
MHR_0194	4	254969	256213	c ABC-type maltose/maltodextrin transporter ATP-binding protein MalK
malD	3	256217	257176	c Maltodextrin ABC transporter, permease MalD
malC	3	257179	260244	c ABC transporter, permease protein
MHR_0197	0	260247	260753	c hypothetical protein	cotranscripttranscript
MHR_0198	34	260753	263209	c Lipoprotein
MHR_0199		263243	263719	c hypothetical protein
TUMHR31
MHR_0200	56	263886	264305	Restriction endonuclease S subunits
hsdS		264361	265059	Type I site-specific DNA methyltransferase specificity subunit
TUMHR32
MHR_0202	67	265039	266184	c Restriction endonuclease S subunits	cotranscripttranscript
MHR_0203	-18	266251	267654	c DNA mismatch repair protein
dcm	84	267636	268859	c DNA-cytosine methyltransferase family protein
MHR_0205	184	268943	270028	c Aminopeptidase
mnuA	46	270212	271516	c Membrane nuclease, lipoprotein	cotranscripttranscript
ung	-27	271562	272236	c Uracil-DNA glycotranscriptsylase
MHR_0208	92	272209	273360	c 5'-nucleotidase, lipoprotein e(P4) family
cls	60	273452	275008	c Cardiolipin synthetase
recA		275068	276099	c recotranscriptmbinase A
TUMHR33
MHR_0211	2	276204	276929	Phosphotransferase enzyme family protein	cotranscript
obgE	469	276931	278187	GTPase obg
MHR_0213	-25	278656	279834	hypothetical protein
MHR_0214	8	279809	280240	hypothetical protein
MHR_0215	54	280248	280466	putative acyl carrier protein	cotranscript
dinP	490	280520	281710	DNA polymerase IV
atpB	101	282200	282949	ATP synthase subunit a	cotranscript
atpE	32	283050	283379	ATP synthase C chain, sodium ion specific lipid-binding protein
atpF	9	283411	283980	ATP synthase subunit b
atpH	14	283989	284525	ATP synthase subunit delta
atpA	2	284539	286065	ATP synthase subunit alpha
atpG	9	286067	286915	ATP synthase gamma chain
atpD	3	286924	288336	Proton-translTUating ATPase, beta subunit
atpC	257	288339	288647	H+-transporting two-sector ATPase, delta/epsilon subunit
MHR_0225	319	288904	291735	101 kDa protein
MHR_0226	72	292054	292650	Proline dipeptidase PepQ	cotranscript
MHR_t004	5	292722	292792	tRNA-Cys
MHR_t005		292797	292870	tRNA-Arg
TUMHR34
leuS	41	298485	300851	Leucyl-trna synthetase protein
MHR_0233	0	300892	302886	Predicted signaling protein	cotranscript
rplI	-7	302886	303323	50S ribosomal protein L9
dnaC	-124	303316	304689	Replicative helicase DnaB
MHR_0236	3	304565	305920	Hemolysin C
MHR_0237	-10	305923	306612	Expressed protein
MHR_0238	-7	306602	307285	hypothetical metal-dependent hydrolase
cysS	35	307278	308480	Cysteinyl-tRNA synthetase	cotranscript
MHR_0240	21	308515	309192	RNA methyltransferase, TrmH family, group 3
MHR_0241	194	309213	309761	hypothetical protein
MHR_0682				hypothetical protein	cotranscript
secE	12	309955	310173	preprotein translTUase subunit SecE
nusG	123	310185	310781	Transcription antitermination protein
MHR_0244	217	310904	311350	hypothetical protein
MHR_0245	334	311567	312719
MHR_0246	13	313053	314180	hypothetical protein	cotranscript
MHR_0247	173	314193	315005	Ser/Thr protein phosphatase family protein
gyrB	91	315178	317100	DNA gyrase subunit B	cotranscript
MHR_0249		317191	320325	101 kDa protein
TUMHR35
MHR_0250	112	320713	322437	c Na/Pi cotranscripttransporter II-related protein	cotranscript
MHR_0251	47	322549	323643	c hypothetical protein
metK		323690	324832	c S-adenosylmethionine synthetase
TUMHR36
MHR_0253	18	325123	326268	hypothetical protein
MHR_0254		326286	326768	hypothetical protein
TUMHR37
MHR_0255	263	326814	327224	c Putative DNase/RNase endonuclease	cotranscript
smpB		327487	327924	c Trans-translation protein, binds tmRNA and tRNA
TUMHR38
pacL	74	328078	330777	Cation-transporting ATPase family protein	cotranscript
MHR_0258	3	330851	332191	hypothetical protein
glpD	60	332194	333351	Glycerol-3-phosphate dehydrogenase, putative
MHR_0260	99	333411	335243	hypothetical protein
MHR_0261	-7	335342	336756	hypothetical protein	cotranscripttranacript
ugpQ		336749	337474	Glycerophosphodiester phosphodiesterase family protein
TUMHR39
ruvB	-22	337529	338482	c Holliday junction ATP-dependent DNA helicase ruvB	cotranscript
ruvA	178	338460	339101	c Holliday junction ATP-dependent DNA helicase r
MHR_0265	398	339279	340148	c Fatty acid-binding protein DegV-like protein
MHR_0266	642	340546	341130	c hypothetical protein
pcrA	-22	341772	344036	c ATP-dependent helicase PcrA	cotranscript
MHR_0268	0	344014	344718	c hypothetical membrane protein
MHR_0269	4	344718	345713	c Glycotranscriptsyltransferase
asnC		345717	347057	c Putative asparaginyl-trna synthetase protein
TUMHR40
rplK	0	347283	347735	50S ribosomal protein L11	cotranscript
rplA	110	347735	348427	50S ribosomal protein L1
pyrG	942	348537	350174	CTP synthase
MHR_0274		351116	351490	hypothetical protein
TUMHR41
MHR_0276	10	353618	355525	c Glycerol ABC transporter, glycerol binding protein	cotranscript
MHR_0277		355535	357541	c Lipoprotein
TUMHR42
MHR_0279	2	359206	360402	c Oxidoreductase, FAD/FMN-binding	cotranscript
lplA	4	360404	361444	c lipoate-protein ligase A
MHR_0281	-13	361448	362335	c NAD-dependent protein deacetylase SIR2 family-like protein
MHR_0282	-16	362322	362654	c glycine cleavage system H protein
MHR_0283	38	362638	363645	c hypothetical protein
lip3	-31	363683	364501	c lipase/esterase family	cotranscript
MHR_0285		364470	367313	c hypothetical protein
TUMHR43
MHR_0286	40	368193	368924	c hypothetical protein	cotranscript
topA	4	368964	370817	c DNA topoisomerase I
rplS	-10	370821	371183	c 50S ribosomal protein L19
trmD	6	371173	371853	c tRNA (guanine-N(1)-)-methyltransferase
rpsP	110	371859	372131	c 30S ribosomal protein S16
rsmE		372241	372918	c Ribosomal RNA small subunit methyltransferase E
TUMHR44
MHR_0292	146	372920	373276	hypothetical protein	cotranscript
MHR_0293	48	373422	378938	hypothetical protein
MHR_0294		378986	380461	hypothetical protein
TUMHR45
MHR_0295	-46	380501	381184	c 5'-methylthioadenosine nucleosidase / S-adenosylhomTUysteine nucleosidase	cotranscript
nadD	-22	381138	382256	c probable nicotranscripttinate-nucleotide adenylyltransferase
MHR_0297	9	382234	383160	c cotranscriptF family HAD hydrolase protein
MHR_0298	25	383169	385385	c hypothetical protein
MHR_0299	85	385410	387785	c Putative lipoprotein
MHR_t007		387870	387943	c tRNA-Arg
TUMHR46
eutD	0	388078	389034	Phosphate acetyltransferase	cotranscript
ackA	101	389034	390242	Acetate kinase AckA
engB		390343	390897	GTPase EngB
TUMHR47
rluB	3	390894	391607	c ribosomal large subunit pseudouridine synthase B	cotranscript
nifU	-7	391610	392032	c aminotransferase protein U-like protein
nifS	0	392025	393176	c Aminotransferase, class V
MHR_0306	7	393176	393892	c hypothetical protein
MHR_0307	-49	393899	394330	c hypothetical protein	cotranscript
MHR_0308	10	394281	394739	c Transcription termination factor
deoB		394749	395939	c Phosphopentomutase
TUMHR48
MHR_0310	402	396019	398049	ABC transporter ATP-binding and permease protein
MHR_0311	4	398451	398903	Putative metalloprotease	cotranscript
cdd	0	398907	399293	Methyltransferase type 11
era	507	399293	400171	GTP-binding protein era-like protein	cotranscript
MHR_0314		400678	401592	hypothetical protein
TUMHR49
rpmE	454	401647	401868	c 50S ribosomal protein L31
acpD	18	402322	402927	c FMN-dependent NADH-azoreductase	cotranscript
acpD		402945	403529	c FMN-dependent NADH-azoreductase 1
TUMHR50
MHR_0318	114	403748	411871	ABC transporter permease protein	cotranscript
MHR_0319	77	411985	412920	ABC transporter ATP-binding protein
prfA	-16	412997	414082	Peptide chain release factor 1
hemK	-13	414066	414797	Protein-(Glutamine-N5) methyltransferase, release factor-specific
gltX	-9	414784	416244	Glutamyl-tRNA synthetase
MHR_0323	2	416235	416630	hypothetical protein
cspR	-13	416632	417159	Putative RNA methyltransferase, TrmH family, group 2
MHR_0325		417146	417916	putative tRNA/rRNA methyltransferase
TUMHR51
MHR_0326	-22	418078	418671	Chromate transport protein, putative	cotranscript
MHR_0327	80	418649	419314	Chromate ion transporter
MHR_0328		419394	420221	Expressed protein
TUMHR52
hsdR	14	420247	423810	c Type I site-specific deoxyribonuclease, HsdR family
hsdM	124	423824	426619	c Type I restriction-modification system methyltransferase subunit
MHR_0331	89	426743	429509	c
metS	2	429598	431130	c methionyl tRNA synthetase	cotranscript
MHR_0335	-13	431132	431905	c Methyltransferase small domain protein
MHR_0336		431892	432899	c Nicotranscripttinate phosphoribosyltransferase
TUMHR53
vlpD	310	433600	434094	Variant surface antigen D
vlpE	331	434404	435015	Variant surface antigen E
vlpF		435346	435573	Variant surface antigen F
TUMHR54
vlpG	366	437514	438272	Variant surface antigen G
vlpA	111	438638	439672	Variant surface antigen A
MHR_0345		439783	440304	hypothetical protein
TUMHR55
MHR_0347	303	440977	441204	hypothetical protein
vlpB	452	441507	442259	Variant surface antigen B
vlpC	81	442711	443445	Variant surface antigen C
gpsA	150	443526	444527	Glycerol-3-phosphate dehydrogenase [NAD(P)+]	cotranscript
mraZ	0	444677	445120	Protein mraZ
mraW	57	445120	446016	Ribosomal RNA small subunit methyltransferase H
ftsZ	224	446073	447197	cell division protein FtsZ
MHR_0354	122	447421	448644	hypothetical protein
MHR_0355		448766	449689	Probable integrase/recotranscriptmbinase ripx
TUMHR56
pepF	101	449750	451579	c Oligoendopeptidase F	cotranscript
MHR_0357	15	451680	454385	c Lipoprotein
MHR_0358	-12	454400	462664	c hypothetical protein	cotranscript
oppF	-10	462652	463986	c Oligopeptide transport system permease protein
oppD	0	463976	465421	c Oligopeptide transport system permease protein
oppC	0	465421	466392	c Oligopeptide transport system permease protein
oppB	74	466392	467543	c Oligopeptide transport system permease protein
pepF		467617	469443	c Oligoendopeptidase F
TUMHR57
efp	307	469637	470197	Elongation factor P	cotranscript
tkt		470504	472351	Probable transketolase transmembrane protein
TUMHR58
MHR_0366	1023	472899	473381	c hypothetical protein
MHR_0367		474404	475240	c hypothetical protein
TUMHR59
MHR_0368	493	475407	475979	Uncharacterized domain/protein assTUiated with RNase G and E	cotranscript
rluD		476472	477365	ribosomal large subunit pseudouridine synthase D
TUMHR60
MHR_0370	13	477408	479037	c	cotranscript
MHR_0372		479050	480636	c
TUMHR61
MHR_0375	2324	481999	483252	c Type I site-specific DNA methyltransferase specificity subunit	cotranscript
rplQ	3	485576	485938	c 50S ribosomal protein L17
rpoA	17	485941	486942	c DNA-directed RNA polymerase subunit alpha
rpsK	30	486959	487351	c 30S ribosomal protein S11
rpsM	162	487381	487749	c 30S ribosomal protein S13
infA	1	487911	488129	c bacterial translation initiation factor 1
map	-12	488130	488885	c Methionine aminopeptidase
adk	-6	488873	489541	c adenylate kinase
secY	0	489535	490974	c Preprotein translTUase SecY subunit
rplO	24	490974	491420	c 50S ribosomal protein L15
rpsE	3	491444	492115	c 30S ribosomal protein S5
rplR	13	492118	492489	c 50S ribosomal protein L18
rplF	6	492502	493041	c 50S ribosomal protein L6
rpsH	2	493047	493439	c 30S ribosomal protein S8
MHR_0389	21	493441	493626	c 30S ribosomal protein S14 type Z
rplE	2	493647	494192	c 50S ribosomal protein L5
rplX	70	494194	494517	c 50S ribosomal protein L24
rplN	0	494587	494958	c 50S ribosomal protein L14
rpsQ	0	494958	495260	c 30S ribosomal protein S17
rmpC	0	495260	495469	c 50S ribosomal protein L29
rplP	3	495469	495882	c 50S ribosomal protein L16
rpsC	3	495885	496616	c 30S ribosomal protein S3
rplV	14	496619	496984	c 50S ribosomal protein L22
rpsS	0	496998	497273	c 30S ribosomal protein S19
rplB	3	497273	498118	c 50S ribosomal protein L2
rplW	0	498121	498615	c 50S ribosomal protein L23
rplD	-7	498615	499502	c 50S ribosomal protein L4	cotranscript
rplC	8	499495	500190	c 50S ribosomal protein L3
rpsJ	979	500198	500512	c 30S ribosomal protein S10
MHR_0404	432	501491	501679	c hypothetical protein
MHR_0405	254	502111	502233	c hypothetical protein
nfo	17	502487	503314	c Probable endonuclease 4
MHR_0407	2	503331	504101	c UPF0135 protein	cotranscript
rpoD	26	504103	505677	c RNA polymerase sigma factor
dnaG	6	505703	507490	c DNA primase
glyS	12	507496	508872	c Glycyl tRNA synthetase
ffh	49	508884	510221	c Signal recotranscriptgnition particle protein
tsf	2	510270	511160	c Elongation factor Ts
rpsB	187	511162	512166	c 30S ribosomal protein S2
recU		512353	512841	c Holliday junction resolvase recU
TUMHR62
acpS	2	512922	513242	Phosphopantethiene--protein transferase domain protein	cotranscript
MHR_0416	2	513244	514017	Probable 1-acyl-sn-glycerol-3-phosphate acyltransferase
scpA	-10	514019	514768	Segregation and cotranscriptndensation protein A
scpB	-46	514758	515369	Segregation and cotranscriptndensation protein B
MHR_0419		515323	518276
TUMHR63
rpsT	92	519477	519749	c 30S ribosomal protein S20	cotranscript
rpe	-19	519841	520497	c Ribulose-phosphate 3-epimerase
rsgA	1	520478	521332	c Putative ribosome biogenesis GTPase rsgA
MHR_0425	0	521333	522079	c Protein phosphatase 2C-like protein
gmk	1	522079	522657	c Guanylate kinase Gmk
MHR_0427	13	522658	523209	c hypothetical Ribosomal RNA small subunit methyltransferase D
MHR_0428	124	523222	523914	c Rec0	cotranscript
MHR_t010	8	524038	524110	c tRNA-Phe
MHR_t011	8	524118	524190	c tRNA-Asp
MHR_t012	98	524198	524270	c tRNA-Met
MHR_t013	5	524368	524455	c tRNA-Ser
MHR_t014	26	524460	524533	c tRNA-Met
MHR_t015	5	524559	524632	c tRNA-Met
MHR_t016	5	524637	524710	c tRNA-Ala
MHR_t017		524715	524788	c tRNA-Pro
TUMHR64
MHR_0430	85	525594	526340	c hypothetical protein	cotranscript
ldh	41	526425	527366	c L-lactate dehydrogenase
MHR_0432	104	527407	528855	c Hexosephosphate transport protein
MHR_0433	17	528959	530437	c MG2+ ion transporter
MHR_0434	182	530454	531161	c Expressed protein	cotranscript
MHR_0435		531343	533526	c P3
TUMHR65
MHR_0439	49	536586	539603	c hypothetical protein	cotranscript
MHR_0440	168	539652	542822	c Outer membrane protein-P95
trxB	93	542990	543907	c Thioredoxin reductase
lgt	27	544000	545022	c Prolipoprotein diacylglyceryl transferase
uvrA	9	545049	547916	c Excinuclease ATPase subunit-like protein
MHR_0444		547925	549700	c hypothetical protein
TUMHR66
MHR_0445	-31	549901	550647	hypothetical protein	cotranscript
rnhB		550616	551338	Ribonuclease HII
TUMHR67
MHR_0448	1536	553452	553874	c hypothetical protein
MHR_0449	157	555410	555721	c hypothetical protein	cotranscript
MHR_0450	283	555878	556765	c Transporter, SSS family
MHR_0451	1164	557048	557575	c Predicted sialic acid transporter
MHR_0452	67	558739	559158	c hypothetical protein	cotranscript
MHR_0453	-43	559225	560103	c hypothetical protein
araD	-10	560060	560794	c Sugar isomerase SgaE
sgaU	-25	560784	561677	c Probable L-ribulose-5-phosphate 3-epimerase ulaE
ulaD	66	561652	562326	c hexulose 6 phosphate synthase
sgaA	11	562392	562862	c Pentitol phosphotransferase enzyme II, A cotranscriptmponent
MHR_0458	69	562873	563160	c Pentitol phosphotransferase enzyme II, B cotranscriptmponent
ulaA	36	563229	565010	c Ascotranscriptrbate-specific permease IIC cotranscriptmponent ulaA
MHR_0460	110	565046	566098	c hypothetical protein
MHR_0461	685	566208	567008	c hypothetical protein
MHR_0462	18	567693	568574	c hypothetical protein
vacB	27	568592	570676	c VACB-like ribonuclease II	cotranscript
MHR_0464	43	570703	570936	c Preprotein translTUase, SecG subunit
MHR_0465	-10	570979	572703	c hypothetical protein
potC	-7	572693	573520	c Spermidine/putrescine transport system permease protein
potB	-19	573513	574397	c spermidine/putrescine ABC transporter permease protein
potA		574378	575718	c ABC transporter, ATP-binding protein
TUMHR68
MHR_t018	247	576131	576203	tRNA-His	cotranscript
eno	433	576450	577802	Enolase
MHR_0470		578235	578696	hypothetical protein
TUMHR69
trxA	54	579384	579689	c Thiol-disulfide isomerase and thioredoxin	cotranscript
proS	1170	579743	581185	c Prolyl-tRNA synthetase 2
MHR_t019	7	582355	582426	c tRNA-Gln	cotranscript
MHR_t020		582433	582513	c tRNA-Tyr
TUMHR70
rplU	10	586968	587267	50S ribosomal protein L21	cotranscript
rpmA	1225	587277	587534	50S ribosomal protein L27
MHR_0480	307	588759	589523	DNA prTUessing protein SMF
MHR_0481	-13	589830	591068	hypothetical protein
MHR_0482	137	591055	593718	TraE/TrsE-like membrane protein	cotranscript
MHR_0483	16	593855	597925	putative ICEF-II
MHR_0484		597941	598747	putative hydrolase
TUMHR71
MHR_0485	-7	598789	599679	c DNA polymerase I	cotranscript
dnaE	74	599672	602611	c DNA polymerase III alpha subunit
MHR_0487	-22	602685	604055	c ABC transporter xylose-binding lipoprotein
rbfA	4	604033	604380	c Ribosome-binding factor A
infB	-33	604384	606198	c Translation initiation factor IF-2
MHR_0490	-24	606165	606488	c Putative transciprtional termination factor
nusA	9	606464	608137	c Transcription termination-antitermination factor nusA
MHR_0492		608146	608733	c hypothetical protein
TUMHR72
MHR_0493	31	608779	609387	hypothetical protein	cotranscript
MHR_0494	0	609418	609720	hypothetical protein
MHR_0495	0	609720	611354	Predicted kinase, related to dihydroxyacetone kinase
plsX	5	611354	612349	Phosphate acyltransferase
rnc	73	612354	613031	Ribonuclease III
MHR_0498		613104	616043	Protein P115
TUMHR73
rpsL	21	617805	618224	Ribosomal protein S12-like protein	cotranscript
rpsG	-6	618245	618715	30S ribosomal protein S7
fusA	28	618709	620805	translation elongation factor G
MHR_0503		620833	621741	hypothetical protein
TUMHR74
pyk	74	623523	624950	c Pyruvate kinase
MHR_0507	358	625024	625821	c hypothetical protein	cotranscript
MHR_0508	2	626179	626907	c UPF0082 protein
nadE	24	626909	627640	c NH(3)-dependent NAD(+) synthetase
MHR_0510		627664	628581	c Mannose-6-phosphate isomerase, type 1
TUMHR75
fruK	-31	628649	629593	1-phosphofructokinase	cotranscript
trmA	96	629562	630362	Uncharacterized RNA methyltransferase
MHR_0513		630458	630652	RNA methyltransferase, TrmA family protein
TUMHR76
pdhD	104	631173	633063	dihydrolipoamide dehydrogenase	cotranscript
pdhC	24	633167	634105	c Dihydrolipoamide acetyltransferase cotranscriptmponent of pyruvate dehydrogenase cotranscriptmplex
pdhB	4	634129	635115	c Pyruvate dehydrogenase E1 cotranscriptmponent beta subunit
pdhA	145	635119	636219	c Pyruvate dehydrogenase E1-alpha subunit
rpmB	5	636364	636555	c 50S ribosomal protein L28
rplT	44	636560	636919	c 50S ribosomal protein L20
rpmI	-7	636963	637151	c 50S ribosomal protein L35
infC	257	637144	637836	c translation initiation factor IF-3
tpx	2	638093	638611	c Thiol peroxidase
MHR_0523	18	638613	641045	c hypothetical protein
MHR_t021	20	641063	641133	c tRNA-Trp	cotranscript
gtp1	58	641153	642256	c Predicted GTPase, probable translation factor
rpsR	13	642314	642556	c 30S ribosomal protein S18
ssb	6	642569	643108	c Single-stranded DNA-binding protein
rpsF	114	643114	643662	c 30S ribosomal protein S6
apt	43	643776	644315	c Adenine phosphoribosyltransferase
MHR_0529		644358	645941	c Amino acid permease
TUMHR77
MHR_0530	0	646155	646964	c Hydrolase of the HAD family	cotranscript
lysS	92	646964	648442	c Lysyl-tRNA synthetase 1
ftsH	61	648534	650714	c cell division protease FtsH
MHR_0533	-43	650775	651653	c tRNA(Ile)-lysidine synthase
pth	24	651610	652185	c Peptidyl-tRNA hydrolase
MHR_0535	-21	652209	652622	c Holliday junction resolvase, putative
MHR_0536	78	652601	653743	c hypothetical protein
alaS	77	653821	656484	c alanyl tRNA synthetase
MHR_0538	29	656561	658243	c hypothetical protein
ribF	9	658272	659144	c Riboflavin biosynthesis protein
MHR_0540	-10	659153	659965	c hypothetical Phosphatase yidA
truB	60	659955	660854	c tRNA pseudouridine synthase B	cotranscript
MHR_t023	59	660914	660995	c tRNA-Leu
MHR_t024	7	661054	661126	c tRNA-Thr
MHR_t025	9	661133	661205	c tRNA-Val
MHR_t026	-21	661214	661286	c tRNA-Glu
rpmF	-297	661265	661591	c
MHR_t027	347	661294	661365	c tRNA-Asn
pheT	12	661712	663898	c Phenylalanyl-tRNA synthetase beta chain	cotranscript
MHR_0544	-10	663910	664866	c Phenylalanyl-tRNA synthetase, alpha subunit
mgs1	-13	664856	666073	c ATPase family assTUiated with various cellular activities
MHR_0546	188	666060	667511	c hypothetical protein
pfkA	95	667699	668670	c 6-phosphofructokinase
MHR_t028	8	668765	668837	c tRNA-Lys
MHR_t029	104	668845	668928	c tRNA-Leu
rbgA	18	669032	669886	c GTP-binding protein
mnuA		669904	671241	c Membrane nuclease, lipoprotein
TUMHR78
clpB	366	671331	673487	ATP-dependent serine proteinase, heat shTUk protein
MHR_0551	20	673853	675979	hypothetical protein	cotranscript
amyC		675999	678389	alpha-amylase
TUMHR79
MHR_0553	367	678508	681093	c Zinc metalloproteinase C
MHR_0554	66	681460	682005	c putative intracellular protease/amidase
MHR_0555	1255	682071	682574	c hypothetical protein
MHR_0556	460	683829	684158	c hypothetical protein	cotranscript
MHR_0557	324	684618	685271	c hypothetical protein
MHR_0558		685595	686125	c hypothetical protein
TUMHR80
tuf	192	688443	689651	c Elongation factor Tu	cotranscript
lon	57	689843	692464	c ATP-dependent protease La
MHR_0562	9	692521	693264	c hypothetical protein
upp	72	693273	693896	c Uracil phosphoribosyltransferase	cotranscript
deTU	0	693968	694639	c Deoxyribose-phosphate aldolase 1
deoA	5	694639	695934	c Thymidine phosphorylase
deoD	604	695939	696637	c Probable purine nucleoside phosphorylase transmembrane protein
secA		697241	700147	c Protein translTUase subunit secA
TUMHR81
rluC	7	703391	704260	Ribosomal large subunit pseudouridine synthase C	cotranscript
MHR_0571	-7	704267	704575	Asp-tRNAAsn/Glu-tRNAGln amidotransferase C subunit
gatA	-10	704568	705944	Glutamyl-tRNA amidotransferase subunit A
gatB	158	705934	707358	Glutamyl-tRNA amidotransferase subunit B
MHR_0574	0	707516	708268	Putative transcriptional regulator
nagB		708268	708960	Glucotranscriptsamine-6-phosphate isomerase 1
TUMHR82
nagC	199	708955	709323	c glucotranscriptkinase	cotranscript
MHR_0577		709522	709797	c N-acetylmannosamine kinase; transcriptional regulator, ROK family protein
TUMHR83
nanA	418	710008	710429		cotranscript
MHR_0579	315	710847	712423
MHR_0581	130	712738	713270
MHR_0582	-19	713400	714164	hypothetical protein
MHR_0583		714145	714891	hypothetical protein
TUMHR84
trmE	0	715873	717207	c tRNA modification GTPase mnmE	cotranscript
MHR_0585	139	717207	718823	c ABC transporter ATP-binding protein
MHR_0586	93	718962	720551	c hypothetical Y+L amino acid transporter 1
napA		720644	721078	c Neutrophil activating factor
TUMHR85
MHR_0588	22	721639	723660	hypothetical protein	cotranscript
MHR_0589	30	723682	724374	LemA-family protein
MHR_0590		724404	724952	DUTPase
TUMHR86
pgi	70	724975	726387	c Glucotranscriptse-6-phosphate isomerase A	cotranscript
pgi	428	726457	727950	c Glucotranscriptse-6-phosphate isomerase A
polC	30	728378	732751	c DNA polymerase III alpha subunit
MHR_0594	5	732781	733704	c Phosphatidate cytidylyltransferase synthase
frr	5	733709	734269	c Ribosome recycling factor
pyrH		734274	734990	c Uridylate kinase smbA
TUMHR87
MHR_0598	135	736472	737353	c hypothetical protein	cotranscript
gpmI	-10	737488	739029	c 2,3-bisphosphoglycerate-independent phosphoglycerate mutase
MHR_0600	44	739019	739309	c Probable exported protein
MHR_0601	-7	739353	742499	c Putative ATP-binding helicase protein
MHR_0602		742492	742857	c Putative PTS system glucotranscriptse-specific enzyme II
TUMHR88
trpS	2	742908	743891	Tryptophanyl-trna synthetase protein	cotranscript
thrS		743893	745638	Threonyl-tRNA synthetase
TUMHR89
MHR_0605	1544	746149	746580	c Peptide methionine sulfoxide reductase MsrA/msrB
MHR_0606		748124	748276	c hypothetical protein
TUMHR90
MHR_0608	52	748892	749473	c hypothetical protein
tig	73	749525	750988	c Trigger factor	cotranscript
MHR_0610	81	751061	752311	c hypothetical 33 kDa chaperonin
gap	135	752392	753393	c Glyceraldehyde 3-phosphate dehydrogenase C
dnaK	155	753528	755321	c Hsp70-like protein
MHR_0613	93	755476	756246	c hypothetical protein
MHR_0614	313	756339	756986	c hypothetical protein
MHR_0615	-143	757299	757716	c	cotranscript
MHR_0616	127	757573	758556	c hypothetical protein
MHR_0617	503	758683	759096	c hypothetical protein
MHR_0618	517	759599	759976	c hypothetical protein
MHR_0619		760493	760975	c hypothetical protein
TUMHR91
tdk	37	761970	762548	Thymidine kinase
MHR_t030	329	762585	762655	tRNA-Gly	cotranscript
MHR_0621		762984	763505	hypothetical protein
TUMHR92
MHR_0623	-7	764518	766257	c ABC transport system permease protein p69	cotranscript
MHR_0624	-19	766250	767008	c Probable ABC transporter ATP-binding protein p29
MHR_0625	126	766989	768266	c High affinity transport system protein p37
MHR_0626	34	768392	768727	c Uncharacterized 13.1 kDa HIT-like protein in P37 5'region
MHR_0627	9	768761	770401	c P60-like lipoprotein	cotranscript
MHR_0628	127	770410	772578	c hypothetical protein
MHR_0629	537	772705	773097	c membrane protease subunits, stomatin/prohibitin-like protein
MHR_0630		773634	774155	c hypothetical protein
TUMHR93
MHR_0631	32	774209	775594
MHR_0632	2	775626	776534	Chromosome replication initiation and membrane attachment protein
dnaI		776536	777405	Primosomal protein DnaI
TUMHR94
MHR_0634	19	777470	777901	c hypothetical protein
oppF	0	777920	780223	c Oligopeptide transport system permease protein	cotranscript
oppD	0	780223	781287	c Oligopeptide ABC transporter ATP binding prote
oppC	-7	781287	782441	c Oligopeptide transport system permease protein
oppB	0	782434	783489	c Oligopeptide ABC transporter permease protein
MHR_0639	555	783489	786329	c Lipoprotein
fpg	0	786884	787720	c Formamidopyrimidine-DNA glycotranscriptsylase, MutM
rpiB	3	787720	788181	c Ribose 5-phosphate isomerase B
MHR_0642	6	788184	788915	c SUA5-like translation suppressor
MHR_0643		788921	790006	c ABC transporter, permease protein
TUMHR95
uvrB	50	792323	794329	c Excinuclease ABC subunit B	cotranscript
ppa	13	794379	794933	c Pyrophosphatephospho hydrolase
MHR_0647	20	794946	795794	c hypothetical protein
MHR_0648	8	795814	796659	c Expressed protein	cotranscript
MHR_r003	3	796667	796877	c 5S ribosomal RNA
trkA		796880	797557	c TrkA-C domain protein
TUMHR96
atpD	0	801712	803106	c ATP synthase subunit B
atpA	2	803106	804629	c ATP synthase subunit A	cotranscript
MHR_0655	447	804631	807006	c hypothetical protein
MHR_0656	9	807453	808373	c hypothetical protein	cotranscript
MHR_0657	-10	808382	808972	c hypothetical protein		cotranscript
MHR_0658	40	808962	810518	c hypothetical membrane protein
MHR_0659	10	810558	813086	c Lipoprotein
MHR_0660	635	813096	815651	c hypothetical protein
thyA		816286	817146	c Thymidylate synthase 2
TUMHR97
nrdF	4	817377	818411	Ribonucleoside-diphosphate reductase beta chai	cotranscript
nrdI	75	818415	818876	ribonucleotide reductase stimulatory protein
nrdE	158	818951	821116	ribonucleotide-diphosphate reductase subunit alpha
MHR_0665	241	821274	821582	Possible beta-galactosidase, beta subunit
MHR_0666	-42	821823	822551	hypothetical protein
MHR_0667	-177	822509	824932	DNA2-like helicase
MHR_0668	192	824755	825714	hypothetical protein
MHR_0669	157	825906	826445	hypothetical protein
MHR_0670	44	826602	828077	hypothetical protein
MHR_0671	337	828121	828750	hypothetical protein	cotranscript
MHR_0672	100	829087	830085	CLP-like protein
MHR_0673		830185	831036	ATPase AAA-2 domain protein
TUMHR98
MHR_0674	144	831099	831617	c hypothetical protein	cotranscript
MHR_0675	249	831761	832060	c hypothetical protein
MHR_0676	24	832309	833235	c hypothetical protein
MHR_0677	15	833259	835520	c Lipoprotein
MHR_0678	559	835535	836386	c hypothetical protein
oxaA	-18	836945	838783	c Membrane protein oxaA
rnpA	0	838765	839115	c Ribonuclease P protein cotranscriptmponent
MHR_0685		839115	839258	c 50S ribosomal protein L34
